# Supplementary material for: The Many Faces of Protein–Protein Interactions: A Compendium of Interface Geometry
Source: PLoS Comput Biol. 2006 Sep 29;2(9):e124. doi: 10.1371/journal.pcbi.0020124 (PMC1584320; doi:10.1371/journal.pcbi.0020124)
Supplement: Table S1 — The benchmark dataset contains a hand-curated set of interaction interfaces, which are particularly difficult to classify. (19 KB TXT) [file pcbi.0020124.st001.txt]

#The benchmark classificatin of domain interfaces using SCOP 1.69
#Domain A,B	SCOP sunid + PQS chain id + (an optional number for multiple domains in a single chain)
#Family A,B	The family id by SCOP
#Face A,B	The manually classified type of face
#PQS File	The names of PQS coordinate files from ftp://ftp.ebi.ac.uk/pub/databases/msd/pqs/macmol
Domain A	Domain A	Family A	Family B	Face A	Face B	PQS File
25005D	42259A	b.40.2.1	d.166.1.1	1	1	1xtc.mmol
25006E	42259A	b.40.2.1	d.166.1.1	1	2	1xtc.mmol
25007F	42259A	b.40.2.1	d.166.1.1	1	3	1xtc.mmol
25008G	42259A	b.40.2.1	d.166.1.1	1	4	1xtc.mmol
25009H	42259A	b.40.2.1	d.166.1.1	1	5	1xtc.mmol
24910D	42230A	b.40.2.1	d.166.1.1	1	4	1lt3.mmol
24911E	42230A	b.40.2.1	d.166.1.1	1	3	1lt3.mmol
24912F	42230A	b.40.2.1	d.166.1.1	1	2	1lt3.mmol
24913G	42230A	b.40.2.1	d.166.1.1	1	1	1lt3.mmol
24914H	42230A	b.40.2.1	d.166.1.1	1	5	1lt3.mmol
24905D	42231A	b.40.2.1	d.166.1.1	1	4	1lt4.mmol
24906E	42231A	b.40.2.1	d.166.1.1	1	3	1lt4.mmol
24907F	42231A	b.40.2.1	d.166.1.1	1	2	1lt4.mmol
24908G	42231A	b.40.2.1	d.166.1.1	1	1	1lt4.mmol
24909H	42231A	b.40.2.1	d.166.1.1	1	5	1lt4.mmol
24965D	42238A	b.40.2.1	d.166.1.1	1	5	1tii.mmol
24966E	42238A	b.40.2.1	d.166.1.1	1	3	1tii.mmol
25116B1	42253A1	b.40.2.1	d.166.1.1	1	10	1prt_1.mmol
25117C1	42253A1	b.40.2.1	d.166.1.1	1	6	1prt_1.mmol
25129E1	42253A1	b.40.2.1	d.166.1.1	2	8	1prt_1.mmol
25121C1	42255A1	b.40.2.1	d.166.1.1	1	6	1bcp_1.mmol
16833A	22003B	a.26.1.1	b.1.2.1	2	1	1a22.mmol
16833A	22004B	a.26.1.1	b.1.2.1	3	2	1a22.mmol
87994B	87995C	a.26.1.1	b.1.2.1	2	1	1p9m.mmol
87994B	87996C	a.26.1.1	b.1.2.1	3	2	1p9m.mmol
16817A	22045B	a.26.1.1	b.1.2.1	1	1	1pgr.mmol
16818C	22047D	a.26.1.1	b.1.2.1	1	1	1pgr.mmol
16832A	21998C	a.26.1.1	b.1.2.1	8	4	1axi.mmol
16835A	22007C	a.26.1.1	b.1.2.1	1	1	3hhr.mmol
16838A	22032B	a.26.1.1	b.1.2.1	3	2	1bp3.mmol
77351A1	77352B1	a.26.1.1	b.1.2.1	2	1	1kf9_1.mmol
77351A1	77353B1	a.26.1.1	b.1.2.1	3	2	1kf9_1.mmol
77351A1	77354C1	a.26.1.1	b.1.2.1	1	1	1kf9_1.mmol
77356D2	77359F2	a.26.1.1	b.1.2.1	1	1	1kf9_2.mmol
16839A	22033B	a.26.1.1	b.1.2.1	2	1	1f6f.mmol
16839A	22034B	a.26.1.1	b.1.2.1	3	2	1f6f.mmol
16839A	22035C	a.26.1.1	b.1.2.1	1	1	1f6f.mmol
16839A	22035D	a.26.1.1	b.1.2.1	4	7	1f6f.mmol
16836A	22010C	a.26.1.1	b.1.2.1	8	4	1hwh.mmol
87994D	87991A	a.26.1.1	b.1.2.1	5	6	1p9m.mmol
87994B	87992A	a.26.1.1	b.1.2.1	1	1	1p9m.mmol
59642B	59640A	a.26.1.1	b.1.2.1	6	1	1f45.mmol
59642B	59641A	a.26.1.1	b.1.2.1	7	2	1f45.mmol
61548C	61545A	a.26.1.1	b.1.2.1	5	6	1i1r.mmol
61548B	61546A	a.26.1.1	b.1.2.1	1	1	1i1r.mmol
61548B	61547A	a.26.1.1	b.1.2.1	9	5	1i1r.mmol
76901B	76900A	a.2.11.1	d.44.1.1	1	2	1ix9.mmol
74265B	74264A	a.2.11.1	d.44.1.1	2	5	1luv.mmol
74611B1	74610A1	a.2.11.1	d.44.1.1	1	2	1ma1_1.mmol
74617E2	74614C2	a.2.11.1	d.44.1.1	5	4	1ma1_2.mmol
65363C1	65360A1	a.2.11.1	d.44.1.1	5	4	1gn2_1.mmol
85234B	85233A	a.2.11.1	d.44.1.1	1	2	1my6.mmol
59467B2	59466A2	a.2.11.1	d.44.1.1	1	2	1en5_2.mmol
15756A	38715A	a.2.11.1	d.44.1.1	4	3	1var.mmol
15765D2	38690D2	a.2.11.1	d.44.1.1	4	3	1d5n_2.mmol
74267A	74268C	a.2.11.1	d.44.1.1	1	2	1luw.mmol
15738A	38735C	a.2.11.1	d.44.1.1	5	4	1sss.mmol
15738A	38736B	a.2.11.1	d.44.1.1	1	2	1sss.mmol
15740A1	38737A1	a.2.11.1	d.44.1.1	4	3	1b06_1.mmol
15776A	38701C	a.2.11.1	d.44.1.1	5	6	1mng.mmol
15792A	38757C	a.2.11.1	d.44.1.1	3	1	1qnn.mmol
15794C	38755A	a.2.11.1	d.44.1.1	3	1	1qnn.mmol
70587B	70588B	a.2.11.1	d.44.1.1	4	3	1gv3.mmol
15729A	38722A	a.2.11.1	d.44.1.1	4	3	3sdp.mmol
15729A	38723B	a.2.11.1	d.44.1.1	1	2	3sdp.mmol
15730B	38722A	a.2.11.1	d.44.1.1	1	2	3sdp.mmol
59477C1	59478C1	a.2.11.1	d.44.1.1	4	3	1en6_1.mmol
68664X	68665X	a.2.11.1	d.44.1.1	4	3	1kkc.mmol
15737A	38734C	a.2.11.1	d.44.1.1	1	2	1coj.mmol
15737A	38734D	a.2.11.1	d.44.1.1	5	4	1coj.mmol
15770A1	38696B1	a.2.11.1	d.44.1.1	1	2	1i08_1.mmol
16907A1	22055B1	a.26.1.3	b.1.2.1	1	2	1fyh_1.mmol
16907A1	22056B1	a.26.1.3	b.1.2.1	2	1	1fyh_1.mmol
16908A1	22055B1	a.26.1.3	b.1.2.1	3	2	1fyh_1.mmol
16908A1	22056B1	a.26.1.3	b.1.2.1	4	1	1fyh_1.mmol
16909D2	22058E2	a.26.1.3	b.1.2.1	2	1	1fyh_2.mmol
16910D2	22058E2	a.26.1.3	b.1.2.1	4	1	1fyh_2.mmol
74192A	74194C	a.26.1.3	b.1.2.1	1	2	1lqs.mmol
74192A	74195C	a.26.1.3	b.1.2.1	2	1	1lqs.mmol
74192A	74196D	a.26.1.3	b.1.2.1	5	2	1lqs.mmol
74192A	74197D	a.26.1.3	b.1.2.1	6	1	1lqs.mmol
62704A	62705B	a.26.1.3	b.1.2.1	1	2	1j7v.mmol
62704A	62705R	a.26.1.3	b.1.2.1	7	2	1j7v.mmol
62704A	62706B	a.26.1.3	b.1.2.1	2	1	1j7v.mmol
62704A	62706R	a.26.1.3	b.1.2.1	4	1	1j7v.mmol
16915A	22061C	a.26.1.3	b.1.2.1	2	1	1fg9.mmol
16915A	22063D	a.26.1.3	b.1.2.1	4	1	1fg9.mmol
16916B	22061C	a.26.1.3	b.1.2.1	4	1	1fg9.mmol
16916B	22063D	a.26.1.3	b.1.2.1	2	1	1fg9.mmol
87770D	87767B	a.60.9.1	d.163.1.1	1	1	1p4e.mmol
64792A	64793A	a.60.9.1	d.163.1.1	4	4	1drg.mmol
18108C	42168C	a.60.9.1	d.163.1.1	5	5	1flo.mmol
64982A	64983A	a.60.9.1	d.163.1.1	4	4	1f44.mmol
18103A	42164F	a.60.9.1	d.163.1.1	2	2	5crx.mmol
18096B	42155A	a.60.9.1	d.163.1.1	2	2	4crx.mmol
18101A	42162H	a.60.9.1	d.163.1.1	2	2	3crx.mmol
84923B	84924B	a.60.9.1	d.163.1.1	4	4	1ma7.mmol
84921A	84924F	a.60.9.1	d.163.1.1	2	2	1ma7.mmol
78708A	78715D	a.60.9.1	d.163.1.1	1	1	1m6x.mmol
87770D	87771D	a.60.9.1	d.163.1.1	5	5	1p4e.mmol
87768C	87769C	a.60.9.1	d.163.1.1	5	5	1p4e.mmol
87764A	87765A	a.60.9.1	d.163.1.1	5	5	1p4e.mmol
18105	42165	a.60.9.1	d.163.1.1	3	3	1a0p.water
84923B	84922A	a.60.9.1	d.163.1.1	2	2	1ma7.mmol
72286B	72287B	a.60.9.1	d.163.1.1	4	4	1kbu.mmol
18311A	33165F	a.69.1.1	c.49.2.1	1	1	1mab.mmol
18312B	33165D	a.69.1.1	c.49.2.1	1	2	1mab.mmol
18312B	33165F	a.69.1.1	c.49.2.1	1	3	1mab.mmol
18312B	33165G	a.69.1.1	c.49.2.1	1	4	1mab.mmol
18293A	33162G	a.69.1.1	c.49.2.1	1	1	1e1q.mmol
18296D	33162G	a.69.1.1	c.49.2.1	1	3	1e1q.mmol
18297E	33162G	a.69.1.1	c.49.2.1	1	2	1e1q.mmol
18298F	33162G	a.69.1.1	c.49.2.1	1	4	1e1q.mmol
18275A	33159G	a.69.1.1	c.49.2.1	1	1	1e1r.mmol
18279E	33159G	a.69.1.1	c.49.2.1	1	2	1e1r.mmol
18270B	33158G	a.69.1.1	c.49.2.1	1	5	1e79.mmol
18272D	33158G	a.69.1.1	c.49.2.1	1	3	1e79.mmol
18273E	33158G	a.69.1.1	c.49.2.1	1	2	1e79.mmol
18282B	33160G	a.69.1.1	c.49.2.1	1	5	1bmf.mmol
18299A	33163G	a.69.1.1	c.49.2.1	1	1	1efr.mmol
18291E	33161G	a.69.1.1	c.49.2.1	1	2	1nbm.mmol
18292F	33161G	a.69.1.1	c.49.2.1	1	4	1nbm.mmol
60738A	60756G	a.69.1.1	c.49.2.1	1	1	1h8e.mmol
60747D	60756G	a.69.1.1	c.49.2.1	1	3	1h8e.mmol
60750E	60756G	a.69.1.1	c.49.2.1	1	2	1h8e.mmol
62659F	62650A	a.80.1.1	c.37.1.20	1	1	1iqp.mmol
62659F	62652B	a.80.1.1	c.37.1.20	4	1	1iqp.mmol
63251D	63250C	a.80.1.1	c.37.1.20	2	2	1jr3.mmol
62649A	62650A	a.80.1.1	c.37.1.20	5	3	1iqp.mmol
62649A	62652B	a.80.1.1	c.37.1.20	2	2	1iqp.mmol
62653C	62654C	a.80.1.1	c.37.1.20	5	3	1iqp.mmol
62653C	62656D	a.80.1.1	c.37.1.20	1	1	1iqp.mmol
62655D	62658E	a.80.1.1	c.37.1.20	2	2	1iqp.mmol
18450A	32423A	a.80.1.1	c.37.1.20	6	3	1a5t.mmol
67097C	67098C	a.80.1.1	c.37.1.20	5	3	1jqj.mmol
67097C	67100D	a.80.1.1	c.37.1.20	3	4	1jqj.mmol
67099D	67100D	a.80.1.1	c.37.1.20	3	3	1jqj.mmol
63245A	63246A	a.80.1.1	c.37.1.20	5	3	1jr3.mmol
63245A	63248B	a.80.1.1	c.37.1.20	2	3	1jr3.mmol
63247B	63248B	a.80.1.1	c.37.1.20	5	3	1jr3.mmol
63247B	63254E	a.80.1.1	c.37.1.20	2	2	1jr3.mmol
63249C	63250C	a.80.1.1	c.37.1.20	5	3	1jr3.mmol
63253E	63254E	a.80.1.1	c.37.1.20	6	3	1jr3.mmol
22427B	23204A	b.2.3.2	b.7.2.1	1	1	1pdk.mmol
22415B1	23208A1	b.2.3.2	b.7.2.1	2	2	1qun_1.mmol
22416B1	23208A1	b.2.3.2	b.7.2.1	1	1	1qun_1.mmol
22424D1	23212C1	b.2.3.2	b.7.2.1	1	1	1qun_1.mmol
22411B4	23207C4	b.2.3.2	b.7.2.1	3	3	1qun_4.mmol
22422L4	23208E4	b.2.3.2	b.7.2.1	3	4	1qun_4.mmol
87810B	87809A	b.2.3.2	b.7.2.1	1	1	1p5u.mmol
87811C	87809A	b.2.3.2	b.7.2.1	2	2	1p5u.mmol
79746B1	79745A1	b.2.3.2	b.7.2.1	1	1	1n0l_1.mmol
79749D2	79748C2	b.2.3.2	b.7.2.1	1	1	1n0l_2.mmol
72541J5	72540I5	b.2.3.2	b.7.2.1	2	2	1kiu_5.mmol
23885A	44918R	b.22.1.1	g.24.1.1	1	1	1d0g.mmol
23885A	44919R	b.22.1.1	g.24.1.1	2	3	1d0g.mmol
23885A	44921S	b.22.1.1	g.24.1.1	3	2	1d0g.mmol
23885A	44922S	b.22.1.1	g.24.1.1	4	2	1d0g.mmol
23885A	44923S	b.22.1.1	g.24.1.1	5	6	1d0g.mmol
23887D	44924T	b.22.1.1	g.24.1.1	1	1	1d0g.mmol
23884B	44915A	b.22.1.1	g.24.1.1	1	1	1d4v.mmol
23884B	44916A	b.22.1.1	g.24.1.1	2	5	1d4v.mmol
23884B	44917D	b.22.1.1	g.24.1.1	5	6	1d4v.mmol
23867A	44912R	b.22.1.1	g.24.1.1	1	1	1tnr.mmol
23867A	44913E	b.22.1.1	g.24.1.1	4	4	1tnr.mmol
23867A	44913R	b.22.1.1	g.24.1.1	2	6	1tnr.mmol
23888D1	44927A1	b.22.1.1	g.24.1.1	1	1	1du3_1.mmol
23888D1	44928A1	b.22.1.1	g.24.1.1	2	5	1du3_1.mmol
23888D1	44932B1	b.22.1.1	g.24.1.1	5	6	1du3_1.mmol
87232A	87233A	b.34.2.1	d.93.1.1	4	1	1opk.mmol
24481	40525	b.34.2.1	d.93.1.1	1	5	2abl.water
24505A1	40491A1	b.34.2.1	d.93.1.1	4	1	1ad5_1.mmol
60341A1	60342A1	b.34.2.1	d.93.1.1	4	1	1g83_1.mmol
24498	40490	b.34.2.1	d.93.1.1	4	1	1qcf.water
24512	40437	b.34.2.1	d.93.1.1	4	1	2src.water
24531A	40473A	b.34.2.1	d.93.1.1	4	7	1gri.mmol
24532A	40474B	b.34.2.1	d.93.1.1	5	5	1gri.mmol
24552A	40421A	b.34.2.1	d.93.1.1	4	2	1lck.mmol
24552A	40421G	b.34.2.1	d.93.1.1	2	3	1lck.mmol
24552A	40421I	b.34.2.1	d.93.1.1	3	4	1lck.mmol
84749C	84748A	b.34.2.1	d.93.1.1	3	2	1m27.mmol
24635A1	33640A1	b.34.7.1	c.55.3.2	1	1	1c0m_1.mmol
24639A	33644A	b.34.7.1	c.55.3.2	1	1	1c1a.mmol
24640B	33644A	b.34.7.1	c.55.3.2	6	2	1c1a.mmol
24641X	33672A	b.34.7.1	c.55.3.2	3	1	1c6v.mmol
24641X	33674C	b.34.7.1	c.55.3.2	6	2	1c6v.mmol
24627A	33670A	b.34.7.1	c.55.3.2	5	4	1ex4.mmol
24627A	33670C	b.34.7.1	c.55.3.2	2	3	1ex4.mmol
24628B	33671E	b.34.7.1	c.55.3.2	2	3	1ex4.mmol
25185C	37774C	b.40.2.2	d.15.6.1	1	1	1d5m.mmol
78120D	78121D	b.40.2.2	d.15.6.1	1	1	1lo5.mmol
25202A	37791A	b.40.2.2	d.15.6.1	1	1	1an8.mmol
25174A1	37763A1	b.40.2.2	d.15.6.1	1	1	1ts2_1.mmol
74459A1	74460A1	b.40.2.2	d.15.6.1	1	1	1m4v_1.mmol
25182A2	37771B2	b.40.2.2	d.15.6.1	2	2	1ts4_2.mmol
25216A	37806B	b.40.2.2	d.15.6.1	3	3	1b1z.mmol
25216A	37808D	b.40.2.2	d.15.6.1	4	4	1b1z.mmol
25217B	37805A	b.40.2.2	d.15.6.1	3	3	1b1z.mmol
25218C	37808D	b.40.2.2	d.15.6.1	3	3	1b1z.mmol
25219D	37807C	b.40.2.2	d.15.6.1	3	3	1b1z.mmol
25198A	37787A	b.40.2.2	d.15.6.1	1	1	1enf.mmol
25198A	37787C	b.40.2.2	d.15.6.1	5	5	1enf.mmol
70931C	70934D	b.40.2.2	d.15.6.1	3	3	1ha5.mmol
25204	37793	b.40.2.2	d.15.6.1	1	1	1et9.water
70067A	70068B	b.40.2.2	d.15.6.1	6	6	1ck1.mmol
25199A	37788C	b.40.2.2	d.15.6.1	5	5	1ewc.mmol
25213B	37801A	b.40.2.2	d.15.6.1	3	3	1fnu.mmol
25213B	37803C	b.40.2.2	d.15.6.1	4	4	1fnu.mmol
25222C	37812D	b.40.2.2	d.15.6.1	3	3	1fnv.mmol
25224A	37814N	b.40.2.2	d.15.6.1	7	7	1fnw.mmol
70929B	70928A	b.40.2.2	d.15.6.1	3	3	1ha5.mmol
25686A1	32119A1	b.43.3.1	c.37.1.8	1	1	1d8t_1.mmol
25707	32142	b.43.3.1	c.37.1.8	2	2	1dar.water
25706A	32141A	b.43.3.1	c.37.1.8	1	1	1g7c.mmol
25716	32149	b.43.3.1	c.37.1.8	2	2	1g7r.water
25712	32147	b.43.3.1	c.37.1.8	2	2	1g7s.water
25697A1	32132A1	b.43.3.1	c.37.1.8	1	1	1aip_1.mmol
25690A1	32125A1	b.43.3.1	c.37.1.8	2	2	1ttt_1.mmol
25689B	32124P	b.43.3.1	c.37.1.8	3	3	1b23.mmol
66982A1	66984A1	b.43.3.1	c.37.1.8	1	1	1jny_1.mmol
66985B2	66987B2	b.43.3.1	c.37.1.8	1	1	1jny_2.mmol
79757A	79758A	b.43.3.1	c.37.1.8	2	2	1n0u.mmol
72628A	72630A	b.43.3.1	c.37.1.8	2	2	1kjz.mmol
72631A	72633A	b.43.3.1	c.37.1.8	2	2	1kk0.mmol
26372A	37729C	b.47.1.2	d.15.5.1	1	4	1bml.mmol
26372A	37730C	b.47.1.2	d.15.5.1	2	5	1bml.mmol
26372A	37731C	b.47.1.2	d.15.5.1	3	3	1bml.mmol
26372A	37734D	b.47.1.2	d.15.5.1	7	2	1bml.mmol
26370A	37719C	b.47.1.2	d.15.5.1	1	4	1bui.mmol
26371B	37719C	b.47.1.2	d.15.5.1	4	3	1bui.mmol
77683A	77684B	b.47.1.2	d.15.5.1	5	5	1l4d.mmol
77683A	77684D	b.47.1.2	d.15.5.1	6	4	1l4d.mmol
77703A	77704B	b.47.1.2	d.15.5.1	5	5	1l4z.mmol
77703A	77704D	b.47.1.2	d.15.5.1	7	1	1l4z.mmol
26344C	44237L	b.47.1.2	g.3.11.1	1	1	1xka.mmol
26354A	44205B	b.47.1.2	g.3.11.1	1	1	1rfn.mmol
26354A	44205C	b.47.1.2	g.3.11.1	2	2	1rfn.mmol
62856H	62857L	b.47.1.2	g.3.11.1	1	1	1jbu.mmol
26348C	44245L	b.47.1.2	g.3.11.1	1	1	1aut.mmol
26296H	44218M	b.47.1.2	g.3.11.1	3	4	1dva.mmol
26296H	44219M	b.47.1.2	g.3.11.1	7	4	1dva.mmol
26155A1	44304I1	b.47.1.2	g.3.11.1	5	3	1dx5_1.mmol
26295B	44215L	b.47.1.2	g.3.11.1	6	2	1qfk.mmol
26338B	44228F	b.47.1.2	g.3.11.1	7	5	1c5m.mmol
77178B	77176A	b.86.1.2	d.95.2.2	2	4	1jva.mmol
28377B	40580B	b.86.1.2	d.95.2.2	5	6	1ef0.mmol
28377B	40579B	b.86.1.2	d.95.2.2	4	2	1ef0.mmol
28377B	40577A	b.86.1.2	d.95.2.2	2	4	1ef0.mmol
77178B	77180B	b.86.1.2	d.95.2.2	5	6	1jva.mmol
77175A	77179B	b.86.1.2	d.95.2.2	2	4	1jva.mmol
77175A	77177A	b.86.1.2	d.95.2.2	5	6	1jva.mmol
28380	40586	b.86.1.2	d.95.2.2	5	6	1dq3.water
28380	40585	b.86.1.2	d.95.2.2	4	3	1dq3.water
78275A	78277D	b.86.1.2	d.95.2.2	3	5	1lws.mmol
78275A	78277A	b.86.1.2	d.95.2.2	5	6	1lws.mmol
78275A	78276A	b.86.1.2	d.95.2.2	4	2	1lws.mmol
28375A	40576B	b.86.1.2	d.95.2.2	1	1	1dfa.mmol
28375A	40575A	b.86.1.2	d.95.2.2	4	2	1dfa.mmol
28378A	40584B	b.86.1.2	d.95.2.2	1	1	1vde.mmol
28378A	40582A	b.86.1.2	d.95.2.2	5	6	1vde.mmol
28378A	40581A	b.86.1.2	d.95.2.2	4	2	1vde.mmol
72586B	72584A	b.84.2.1	c.30.1.1	1	1	1kj8.mmol
72583A	72584A	b.84.2.1	c.30.1.1	2	2	1kj8.mmol
28241A	31648B	b.84.2.1	c.30.1.1	1	1	1b6r.mmol
28241A	31648A	b.84.2.1	c.30.1.1	2	2	1b6r.mmol
28234A	31642B	b.84.2.1	c.30.1.1	3	3	1dv1.mmol
28234A	31641A	b.84.2.1	c.30.1.1	2	2	1dv1.mmol
77561A	77562A	b.71.1.1	c.1.8.1	1	1	1kwg.mmol
27721A	28708A	b.71.1.1	c.1.8.1	1	1	1hvx.mmol
72960A	72961B	b.71.1.1	c.1.8.1	3	3	1ktb.mmol
72960A	72961A	b.71.1.1	c.1.8.1	1	1	1ktb.mmol
27785A	28772A	b.71.1.1	c.1.8.1	1	1	1eh9.mmol
70088A1	70089A1	b.71.1.1	c.1.8.1	1	1	1ea9_1.mmol
85159A	85160A	b.71.1.1	c.1.8.1	1	1	1mwo.mmol
27800A	28787B	b.71.1.1	c.1.8.1	2	2	1bg9.mmol
29251A	38895A	c.1.11.2	d.54.1.1	1	2	2chr.mmol
29251A	38895E	c.1.11.2	d.54.1.1	2	1	2chr.mmol
62882A1	62883A1	c.1.11.2	d.54.1.1	1	4	1jct_1.mmol
62882A1	62883B1	c.1.11.2	d.54.1.1	2	1	1jct_1.mmol
62897A	62902C	c.1.11.2	d.54.1.1	2	1	1jdf.mmol
29249A	38893A	c.1.11.2	d.54.1.1	1	4	1dtn.mmol
29249A	38893B	c.1.11.2	d.54.1.1	3	3	1dtn.mmol
29241A	38885A	c.1.11.2	d.54.1.1	1	4	2muc.mmol
29242B	38885C	c.1.11.2	d.54.1.1	2	1	2muc.mmol
67031A1	67032A1	c.1.11.2	d.54.1.1	1	4	1jpm_1.mmol
67031A1	67034B1	c.1.11.2	d.54.1.1	2	1	1jpm_1.mmol
29217A	38861C	c.1.11.2	d.54.1.1	2	1	1bqg.mmol
68451A	68452A	c.1.11.2	d.54.1.1	1	4	1kcz.mmol
68451A	68454B	c.1.11.2	d.54.1.1	4	2	1kcz.mmol
68675A	68676A	c.1.11.2	d.54.1.1	1	4	1kko.mmol
68675A	68678B	c.1.11.2	d.54.1.1	4	2	1kko.mmol
29234	38878	c.1.11.2	d.54.1.1	1	4	1fhu.water
68457B	68456A	c.1.11.2	d.54.1.1	4	2	1kd0.mmol
28638A	38540A	c.1.5.1	d.37.1.1	2	1	1zfj.mmol
28638A	38541A	c.1.5.1	d.37.1.1	1	2	1zfj.mmol
28641A2	38538A2	c.1.5.1	d.37.1.1	2	1	1b3o_2.mmol
63241A1	63243A1	c.1.5.1	d.37.1.1	1	2	1jr1_1.mmol
68719A	68720A	c.10.2.3	d.58.7.2	1	1	1koh.mmol
68721B	68723C	c.10.2.3	d.58.7.2	2	2	1koh.mmol
68722C	68723C	c.10.2.3	d.58.7.2	1	1	1koh.mmol
68726A4	68727A4	c.10.2.3	d.58.7.2	1	1	1koo_4.mmol
68728B5	68730C5	c.10.2.3	d.58.7.2	2	2	1koo_5.mmol
30869A1	39213A1	c.10.2.3	d.58.7.2	3	6	1fo1_1.mmol
30871A	39214A	c.10.2.3	d.58.7.2	1	1	1ft8.mmol
30871A	39216E	c.10.2.3	d.58.7.2	2	3	1ft8.mmol
30874D	39214A	c.10.2.3	d.58.7.2	4	2	1ft8.mmol
30874D	39215C	c.10.2.3	d.58.7.2	5	7	1ft8.mmol
30874D	39216E	c.10.2.3	d.58.7.2	6	4	1ft8.mmol
68721B	68720A	c.10.2.3	d.58.7.2	5	7	1koh.mmol
68724D	68723C	c.10.2.3	d.58.7.2	5	7	1koh.mmol
68728B5	68727A5	c.10.2.3	d.58.7.2	6	4	1koo_5.mmol
59515B	59514A	c.2.1.7	c.58.1.1	1	1	1euz.mmol
59517C	59514A	c.2.1.7	c.58.1.1	2	2	1euz.mmol
59521E	59516B	c.2.1.7	c.58.1.1	3	3	1euz.mmol
86060E1	86053A1	c.2.1.7	c.58.1.1	3	3	1nqt_1.mmol
86062F1	86053A1	c.2.1.7	c.58.1.1	1	1	1nqt_1.mmol
86058D1	86055B1	c.2.1.7	c.58.1.1	3	3	1nqt_1.mmol
86062F1	86057C1	c.2.1.7	c.58.1.1	3	3	1nqt_1.mmol
86072K2	86065G2	c.2.1.7	c.58.1.1	3	3	1nqt_2.mmol
30268A	33916A	c.2.1.7	c.58.1.1	4	6	1leh.mmol
30268A	33916E	c.2.1.7	c.58.1.1	1	5	1leh.mmol
30268A	33917F	c.2.1.7	c.58.1.1	1	4	1leh.mmol
30222A	33870A	c.2.1.7	c.58.1.1	4	6	1aup.mmol
30222A	33870C	c.2.1.7	c.58.1.1	1	1	1aup.mmol
30222A	33870E	c.2.1.7	c.58.1.1	3	3	1aup.mmol
30222F	33870B	c.2.1.7	c.58.1.1	3	3	1aup.mmol
30232A	33880A	c.2.1.7	c.58.1.1	4	6	1b26.mmol
30232A	33882C	c.2.1.7	c.58.1.1	1	1	1b26.mmol
30238A	33888C	c.2.1.7	c.58.1.1	1	1	2tmg.mmol
30241D	33891F	c.2.1.7	c.58.1.1	1	1	2tmg.mmol
30223A	33873E	c.2.1.7	c.58.1.1	3	3	1gtm.mmol
30217A	33865A	c.2.1.7	c.58.1.1	4	6	1bgv.mmol
30217A	33865B	c.2.1.7	c.58.1.1	2	2	1bgv.mmol
30274A	33922A	c.2.1.7	c.58.1.1	4	6	1bw9.mmol
86052A1	86053A1	c.2.1.7	c.58.1.1	4	6	1nqt_1.mmol
30250A	33901D	c.2.1.7	c.58.1.1	3	3	1hwx.mmol
30250A	33903F	c.2.1.7	c.58.1.1	1	1	1hwx.mmol
30258C	33907D	c.2.1.7	c.58.1.1	1	1	1hwz.mmol
60708F1	60707E1	c.3.1.5	d.87.1.1	1	1	1h6v_1.mmol
60702D3	60701C3	c.3.1.5	d.87.1.1	1	1	1h6v_3.mmol
30449A	40156A	c.3.1.5	d.87.1.1	2	2	1xan.mmol
30449A	40156B	c.3.1.5	d.87.1.1	1	1	1xan.mmol
30450A	40156A	c.3.1.5	d.87.1.1	1	3	1xan.mmol
30565	40204	c.3.1.5	d.87.1.1	2	2	1d7y.water
30566	40204	c.3.1.5	d.87.1.1	1	3	1d7y.water
30569A	40206A	c.3.1.5	d.87.1.1	2	2	1lpf.mmol
30569A	40207B	c.3.1.5	d.87.1.1	1	1	1lpf.mmol
30581A	40212A	c.3.1.5	d.87.1.1	2	2	1ojt.mmol
87464B	87462A	c.31.1.3	c.36.1.5	1	1	1ovm.mmol
87467C	87462A	c.31.1.3	c.36.1.5	2	3	1ovm.mmol
78955B1	78953A1	c.31.1.3	c.36.1.5	1	1	1mcz_1.mmol
78961D1	78953A1	c.31.1.3	c.36.1.5	4	3	1mcz_1.mmol
79737B	79735A	c.31.1.3	c.36.1.5	1	1	1n0h.mmol
31741A	31785A	c.31.1.3	c.36.1.5	3	2	1zpd.mmol
31741A	31787B	c.31.1.3	c.36.1.5	1	1	1zpd.mmol
31741A	31791F	c.31.1.3	c.36.1.5	2	3	1zpd.mmol
87461A	87462A	c.31.1.3	c.36.1.5	3	2	1ovm.mmol
31733A	31797A	c.31.1.3	c.36.1.5	3	2	1pow.mmol
31733A	31797C	c.31.1.3	c.36.1.5	1	1	1pow.mmol
31733A	31799B	c.31.1.3	c.36.1.5	4	3	1pow.mmol
78952A1	78953A1	c.31.1.3	c.36.1.5	3	2	1mcz_1.mmol
31737A	31777A	c.31.1.3	c.36.1.5	3	2	1pvd.mmol
67224A	67225A	c.31.1.3	c.36.1.5	3	2	1jsc.mmol
31739A	31783B	c.31.1.3	c.36.1.5	1	1	1qpb.mmol
79734A	79735A	c.31.1.3	c.36.1.5	3	2	1n0h.mmol
32247E	35613A	c.37.1.10	c.92.2.3	5	5	1g20.mmol
32247E	35614B	c.37.1.10	c.92.2.3	4	4	1g20.mmol
32248F	35613A	c.37.1.10	c.92.2.3	4	4	1g20.mmol
32248F	35614B	c.37.1.10	c.92.2.3	5	5	1g20.mmol
32265E	35621A	c.37.1.10	c.92.2.3	1	1	1g21.mmol
32265E	35624D	c.37.1.10	c.92.2.3	2	2	1g21.mmol
32266F	35624D	c.37.1.10	c.92.2.3	3	3	1g21.mmol
32268H	35624D	c.37.1.10	c.92.2.3	5	5	1g21.mmol
78446F1	78442B1	c.37.1.10	c.92.2.3	6	6	1m1y_1.mmol
78448H1	78443C1	c.37.1.10	c.92.2.3	7	7	1m1y_1.mmol
78454N2	78449I2	c.37.1.10	c.92.2.3	7	7	1m1y_2.mmol
78456P2	78451K2	c.37.1.10	c.92.2.3	7	7	1m1y_2.mmol
78456P2	78452L2	c.37.1.10	c.92.2.3	6	6	1m1y_2.mmol
86948A1	86951C1	c.37.1.20	d.153.1.4	1	1	1ofh_1.mmol
86948A1	86951F1	c.37.1.20	d.153.1.4	2	2	1ofh_1.mmol
86948A1	86951G1	c.37.1.20	d.153.1.4	3	3	1ofh_1.mmol
86950A2	86952F2	c.37.1.20	d.153.1.4	2	2	1ofh_2.mmol
32453C	41994I	c.37.1.20	d.153.1.4	3	3	1g3i.mmol
32458T	41998M	c.37.1.20	d.153.1.4	1	1	1g3i.mmol
73246X	73235M	c.37.1.20	d.153.1.4	2	2	1kyi.mmol
33206A	40755A	c.51.1.1	d.104.1.1	1	1	1fyf.mmol
60270A1	60271A1	c.51.1.1	d.104.1.1	1	1	1g5h_1.mmol
60270A1	60273B1	c.51.1.1	d.104.1.1	3	2	1g5h_1.mmol
60272B1	60273B1	c.51.1.1	d.104.1.1	1	1	1g5h_1.mmol
60274C2	60277D2	c.51.1.1	d.104.1.1	3	2	1g5h_2.mmol
60276D2	60277D2	c.51.1.1	d.104.1.1	1	1	1g5h_2.mmol
60278A1	60279A1	c.51.1.1	d.104.1.1	1	1	1g5i_1.mmol
33188A1	40737A1	c.51.1.1	d.104.1.1	2	4	1adj_1.mmol
33188A1	40738B1	c.51.1.1	d.104.1.1	3	2	1adj_1.mmol
33200A	40749A	c.51.1.1	d.104.1.1	1	1	1ggm.mmol
33200A	40750B	c.51.1.1	d.104.1.1	3	2	1ggm.mmol
33186A	40735A	c.51.1.1	d.104.1.1	2	4	1qe0.mmol
33186A	40736B	c.51.1.1	d.104.1.1	3	2	1qe0.mmol
60598A	60599A	c.51.1.1	d.104.1.1	1	1	1h4q.mmol
60610A1	60614B1	c.51.1.1	d.104.1.1	4	3	1h4t_1.mmol
85755A	85757A	c.51.1.1	d.104.1.1	1	1	1nj1.mmol
33174A1	40724B1	c.51.1.1	d.104.1.1	3	2	1kmm_1.mmol
33175B1	40723A1	c.51.1.1	d.104.1.1	3	2	1kmm_1.mmol
33175B1	40724B1	c.51.1.1	d.104.1.1	2	4	1kmm_1.mmol
33183B1	40732B1	c.51.1.1	d.104.1.1	2	4	1kmn_1.mmol
33178A1	40727A1	c.51.1.1	d.104.1.1	2	4	1htt_1.mmol
60280B1	60279A1	c.51.1.1	d.104.1.1	3	2	1g5i_1.mmol
76878C	76874A	d.225.1.1	d.58.44.1	1	1	1iwg.mmol
76879A	76874A	d.225.1.1	d.58.44.1	2	1	1iwg.mmol
76879C	76874A	d.225.1.1	d.58.44.1	3	2	1iwg.mmol
76878A	76875A	d.225.1.1	d.58.44.1	4	3	1iwg.mmol
76879A	76875A	d.225.1.1	d.58.44.1	5	2	1iwg.mmol
76878C	76876A	d.225.1.1	d.58.44.1	5	1	1iwg.mmol
76879A	76877A	d.225.1.1	d.58.44.1	4	3	1iwg.mmol
87576A	87572A	d.225.1.1	d.58.44.1	5	2	1oy9.mmol
87576A	87574A	d.225.1.1	d.58.44.1	4	3	1oy9.mmol
