# Supplementary material for: The Many Faces of Protein–Protein Interactions: A Compendium of Interface Geometry
Source: PLoS Comput Biol. 2006 Sep 29;2(9):e124. doi: 10.1371/journal.pcbi.0020124 (PMC1584320; doi:10.1371/journal.pcbi.0020124)
Supplement: Table S2 — Genuine gene fusion cases, in which the binding orientation of the fused and nonfused domains is preserved. (30 KB TXT) [file pcbi.0020124.st002.txt]

#The genuine gene fusion cases found in PQS
#Family A,B	The family id by SCOP
#Face_type A,B	The type of faces
#PQS File	The names of PQS coordinate files from ftp://ftp.ebi.ac.uk/pub/databases/msd/pqs/macmol
#Domain A,B	SCOP sunid + PQS chain id + (an optional number for multiple domains in a single chain)
#Type	'intra' for a fused form and 'inter' for two separate chains


#Family_A	Family_B	Face_type_A	Face_type_B	PQS_File	Domain_A	Domain_B	Type
a.100.1.3	a.100.1.3	1	1	1m75.mmol	91212A	91214B	inter
a.100.1.3	a.100.1.3	1	1	1m76.mmol	91216A	91218B	inter
a.100.1.3	a.100.1.3	1	1	1wdm.mmol	109278B	109279B	intra
a.100.1.3	a.100.1.3	1	1	1wdm.mmol	109274A	109275A	intra
a.100.1.3	a.100.1.3	1	1	1wdl.mmol	109266B	109267B	intra
a.100.1.3	a.100.1.3	1	1	1wdl.mmol	109262A	109263A	intra
a.100.1.3	a.100.1.3	1	1	1wdk.mmol	109254B	109255B	intra
a.100.1.3	a.100.1.3	1	1	1wdk.mmol	109250A	109251A	intra
a.39.1.8	a.39.1.8	1	1	1kfx.mmol	68575L	68578S	inter
a.39.1.8	a.39.1.8	1	1	1kfu.mmol	68571L	68574S	inter
a.39.1.8	a.39.1.8	1	1	1df0.mmol	17369B	17375A	inter
a.39.1.8	a.39.1.8	1	1	1qxp_2.mmol	96547B2	96548B2	intra
a.39.1.8	a.39.1.8	1	1	1qxp_1.mmol	96543A1	96544A1	intra
a.39.1.8	d.3.1.3	2	1	1kfx.mmol	68578S	68577L	inter
a.39.1.8	d.3.1.3	2	1	1kfu.mmol	68574S	68573L	inter
a.39.1.8	d.3.1.3	2	1	1df0.mmol	17369B	37106A	inter
a.39.1.8	d.3.1.3	2	1	1qxp_2.mmol	96547B2	96550B2	intra
a.39.1.8	d.3.1.3	2	1	1qxp_1.mmol	96543A1	96546A1	intra
a.4.5.29	c.66.1.12	2	6	1tw2.mmol	107369A	107372B	inter
a.4.5.29	c.66.1.12	2	6	1tw3.mmol	107373A	107376B	inter
a.4.5.29	c.66.1.12	2	6	1tw3.mmol	107375B	107374A	inter
a.4.5.29	c.66.1.12	2	6	1tw2.mmol	107371B	107370A	inter
a.4.5.29	c.66.1.12	2	6	1fpq.mmol	59947B	59948B	intra
a.4.5.29	c.66.1.12	2	6	1fpq.mmol	59947A	59948A	intra
a.56.1.1	d.133.1.1	1	1	1n60_1.mmol	80072D1	80075E1	inter
a.56.1.1	d.133.1.1	1	1	1n60_2.mmol	80066A2	80069B2	inter
a.56.1.1	d.133.1.1	1	1	1n60_2.mmol	80072E2	80075D2	inter
a.56.1.1	d.133.1.1	1	1	1n61_1.mmol	80078A1	80081B1	inter
a.56.1.1	d.133.1.1	1	1	1n61_1.mmol	80084D1	80087E1	inter
a.56.1.1	d.133.1.1	1	1	1n61_2.mmol	80078A2	80081B2	inter
a.56.1.1	d.133.1.1	1	1	1n61_2.mmol	80084E2	80087D2	inter
a.56.1.1	d.133.1.1	1	1	1n62_1.mmol	80090A1	80093B1	inter
a.56.1.1	d.133.1.1	1	1	1n62_1.mmol	80096D1	80099E1	inter
a.56.1.1	d.133.1.1	1	1	1n62_2.mmol	80090A2	80093B2	inter
a.56.1.1	d.133.1.1	1	1	1n62_2.mmol	80096E2	80099D2	inter
a.56.1.1	d.133.1.1	1	1	1n63_1.mmol	80102A1	80105B1	inter
a.56.1.1	d.133.1.1	1	1	1n63_1.mmol	80108D1	80111E1	inter
a.56.1.1	d.133.1.1	1	1	1n63_2.mmol	80102A2	80105B2	inter
a.56.1.1	d.133.1.1	1	1	1n63_2.mmol	80108E2	80111D2	inter
a.56.1.1	d.133.1.1	1	1	1n60_1.mmol	80066A1	80069B1	inter
a.56.1.1	d.133.1.1	1	1	1n5w_2.mmol	80051E2	80054D2	inter
a.56.1.1	d.133.1.1	1	1	1t3q.mmol	106367A	106370B	inter
a.56.1.1	d.133.1.1	1	1	1ffv.mmol	17915A	41421B	inter
a.56.1.1	d.133.1.1	1	1	1ffu.mmol	17918D	41424E	inter
a.56.1.1	d.133.1.1	1	1	1ffu.mmol	17917A	41423B	inter
a.56.1.1	d.133.1.1	1	1	1t3q.mmol	106373D	106376E	inter
a.56.1.1	d.133.1.1	1	1	1n5w_1.mmol	80045A1	80048B1	inter
a.56.1.1	d.133.1.1	1	1	1n5w_1.mmol	80051D1	80054E1	inter
a.56.1.1	d.133.1.1	1	1	1n5w_2.mmol	80045A2	80048B2	inter
a.56.1.1	d.133.1.1	1	1	1ffv.mmol	17916D	41422E	inter
a.56.1.1	d.133.1.1	1	1	1vlb.mmol	108739A	108742A	intra
a.56.1.1	d.133.1.1	1	1	1n5x_1.mmol	85342A1	85346A1	intra
a.56.1.1	d.133.1.1	1	1	1sij.mmol	105581A	105584A	intra
a.56.1.1	d.133.1.1	1	1	1n5x_2.mmol	85348B2	85352B2	intra
a.56.1.1	d.133.1.1	1	1	1v97.mmol	108442B	108446B	intra
a.56.1.1	d.133.1.1	1	1	1v97.mmol	108436A	108440A	intra
a.56.1.1	d.133.1.1	1	1	1dgj.water	17909	41415	intra
a.56.1.1	d.133.1.1	1	1	1fo4.mmol	17911B	41417B	intra
a.56.1.1	d.133.1.1	1	1	1fo4.mmol	17910A	41416A	intra
a.56.1.1	d.41.1.1	3	4	1n61_2.mmol	80078A2	80080B2	inter
a.56.1.1	d.41.1.1	3	4	1n61_1.mmol	80084D1	80086E1	inter
a.56.1.1	d.41.1.1	3	4	1n61_1.mmol	80078A1	80080B1	inter
a.56.1.1	d.41.1.1	3	4	1n60_2.mmol	80072E2	80074D2	inter
a.56.1.1	d.41.1.1	3	4	1n60_2.mmol	80066A2	80068B2	inter
a.56.1.1	d.41.1.1	3	4	1n60_1.mmol	80072D1	80074E1	inter
a.56.1.1	d.41.1.1	3	4	1n61_2.mmol	80084E2	80086D2	inter
a.56.1.1	d.41.1.1	3	4	1n62_1.mmol	80090A1	80092B1	inter
a.56.1.1	d.41.1.1	3	4	1n62_1.mmol	80096D1	80098E1	inter
a.56.1.1	d.41.1.1	3	4	1n62_2.mmol	80090A2	80092B2	inter
a.56.1.1	d.41.1.1	3	4	1n62_2.mmol	80096E2	80098D2	inter
a.56.1.1	d.41.1.1	3	4	1n63_1.mmol	80102A1	80104B1	inter
a.56.1.1	d.41.1.1	3	4	1n63_1.mmol	80108D1	80110E1	inter
a.56.1.1	d.41.1.1	3	4	1n63_2.mmol	80102A2	80104B2	inter
a.56.1.1	d.41.1.1	3	4	1n63_2.mmol	80108E2	80110D2	inter
a.56.1.1	d.41.1.1	3	4	1n60_1.mmol	80066A1	80068B1	inter
a.56.1.1	d.41.1.1	3	4	1t3q.mmol	106373D	106375E	inter
a.56.1.1	d.41.1.1	3	4	1ffv.mmol	17915A	38591B	inter
a.56.1.1	d.41.1.1	3	4	1ffu.mmol	17918D	38594E	inter
a.56.1.1	d.41.1.1	3	4	1ffu.mmol	17917A	38593B	inter
a.56.1.1	d.41.1.1	3	4	1n5w_1.mmol	80045A1	80047B1	inter
a.56.1.1	d.41.1.1	3	4	1n5w_1.mmol	80051D1	80053E1	inter
a.56.1.1	d.41.1.1	3	4	1n5w_2.mmol	80045A2	80047B2	inter
a.56.1.1	d.41.1.1	3	4	1n5w_2.mmol	80051E2	80053D2	inter
a.56.1.1	d.41.1.1	3	4	1t3q.mmol	106367A	106369B	inter
a.56.1.1	d.41.1.1	3	4	1ffv.mmol	17916D	38592E	inter
a.56.1.1	d.41.1.1	3	4	1n5x_2.mmol	85348B2	85350B2	intra
a.56.1.1	d.41.1.1	3	4	1fo4.mmol	17910A	38586A	intra
a.56.1.1	d.41.1.1	3	4	1fo4.mmol	17911B	38587B	intra
a.56.1.1	d.41.1.1	3	4	1v97.mmol	108436A	108438A	intra
a.56.1.1	d.41.1.1	3	4	1v97.mmol	108442B	108444B	intra
a.56.1.1	d.41.1.1	3	4	1n5x_1.mmol	85342A1	85344A1	intra
b.1.1.4	b.1.1.4	36	36	1p7q.mmol	94316D	94316E	inter
b.1.1.4	b.1.1.4	36	36	1sy6.mmol	106111A	106112A	intra
b.19.1.2	h.3.1.1	6	1	1jsd.mmol	63258A	63259B	inter
b.19.1.2	h.3.1.1	6	1	1rvz_2.mmol	97959K2	97960L2	inter
b.19.1.2	h.3.1.1	6	1	1rvz_2.mmol	97957I2	97958J2	inter
b.19.1.2	h.3.1.1	6	1	1rvz_2.mmol	97955G2	97956H2	inter
b.19.1.2	h.3.1.1	6	1	1rvz_1.mmol	97953E1	97954F1	inter
b.19.1.2	h.3.1.1	6	1	1rvz_1.mmol	97951C1	97952D1	inter
b.19.1.2	h.3.1.1	6	1	1rvz_1.mmol	97949A1	97950B1	inter
b.19.1.2	h.3.1.1	6	1	1rvx_2.mmol	97947K2	97948L2	inter
b.19.1.2	h.3.1.1	6	1	1rvx_2.mmol	97945I2	97946J2	inter
b.19.1.2	h.3.1.1	6	1	1jsd.mmol	63258C	63259D	inter
b.19.1.2	h.3.1.1	6	1	1jsd.mmol	63258E	63259F	inter
b.19.1.2	h.3.1.1	6	1	1ken.mmol	72377E	72378F	inter
b.19.1.2	h.3.1.1	6	1	1ken.mmol	72375C	72376D	inter
b.19.1.2	h.3.1.1	6	1	1ken.mmol	72373A	72374B	inter
b.19.1.2	h.3.1.1	6	1	1jsi.mmol	63262E	63263F	inter
b.19.1.2	h.3.1.1	6	1	1jsi.mmol	63262C	63263D	inter
b.19.1.2	h.3.1.1	6	1	1jsi.mmol	63262A	63263B	inter
b.19.1.2	h.3.1.1	6	1	1jsh.mmol	63260E	63261F	inter
b.19.1.2	h.3.1.1	6	1	1jsh.mmol	63260C	63261D	inter
b.19.1.2	h.3.1.1	6	1	1jsh.mmol	63260A	63261B	inter
b.19.1.2	h.3.1.1	6	1	1rvx_2.mmol	97943G2	97944H2	inter
b.19.1.2	h.3.1.1	6	1	1rvx_1.mmol	97941E1	97942F1	inter
b.19.1.2	h.3.1.1	6	1	1ruy.mmol	97887L	97888M	inter
b.19.1.2	h.3.1.1	6	1	1ruy.mmol	97885J	97886K	inter
b.19.1.2	h.3.1.1	6	1	1ruy.mmol	97883H	97884I	inter
b.19.1.2	h.3.1.1	6	1	1ru7_2.mmol	97847K2	97848L2	inter
b.19.1.2	h.3.1.1	6	1	1ru7_2.mmol	97845I2	97846J2	inter
b.19.1.2	h.3.1.1	6	1	1ru7_2.mmol	97843G2	97844H2	inter
b.19.1.2	h.3.1.1	6	1	1ru7_1.mmol	97841E1	97842F1	inter
b.19.1.2	h.3.1.1	6	1	1ru7_1.mmol	97839C1	97840D1	inter
b.19.1.2	h.3.1.1	6	1	1ru7_1.mmol	97837A1	97838B1	inter
b.19.1.2	h.3.1.1	6	1	1rv0.mmol	97895H	97896I	inter
b.19.1.2	h.3.1.1	6	1	1rv0.mmol	97897J	97898K	inter
b.19.1.2	h.3.1.1	6	1	1rv0.mmol	97899L	97900M	inter
b.19.1.2	h.3.1.1	6	1	1rvt.mmol	97931H	97932I	inter
b.19.1.2	h.3.1.1	6	1	1rvt.mmol	97933J	97934K	inter
b.19.1.2	h.3.1.1	6	1	1rvt.mmol	97935L	97936M	inter
b.19.1.2	h.3.1.1	6	1	1rvx_1.mmol	97939C1	97940D1	inter
b.19.1.2	h.3.1.1	6	1	1rvx_1.mmol	97937A1	97938B1	inter
b.19.1.2	h.3.1.1	6	1	1ha0.mmol	23824C	45697C	intra
b.19.1.2	h.3.1.1	6	1	1ha0.mmol	23824B	45697B	intra
b.19.1.2	h.3.1.1	6	1	1ha0.mmol	23824A	45697A	intra
b.34.2.1	c.37.1.1	9	1	1t0j.mmol	106211A	106212B	inter
b.34.2.1	c.37.1.1	9	1	1vyv_2.mmol	108920B2	108921B2	intra
b.34.2.1	c.37.1.1	9	1	1vyv_1.mmol	108918A1	108919A1	intra
b.34.2.1	c.37.1.1	9	1	1vyu_2.mmol	108916B2	108917B2	intra
b.34.2.1	c.37.1.1	9	1	1vyu_1.mmol	108914A1	108915A1	intra
b.34.2.1	c.37.1.1	9	1	1vyt_2.mmol	108910B2	108911B2	intra
b.34.2.1	c.37.1.1	9	1	1vyt_1.mmol	108908A1	108909A1	intra
b.34.2.1	c.37.1.1	9	1	1t3s.mmol	106379A	106380A	intra
b.34.2.1	c.37.1.1	9	1	1t3l.mmol	106358A	106359A	intra
b.50.1.1	b.50.1.1	2	2	1sdu.mmol	105444A	105445B	inter
b.50.1.1	b.50.1.1	2	2	1sdt.mmol	105442A	105443B	inter
b.50.1.1	b.50.1.1	2	2	1izi.mmol	76990A	76991B	inter
b.50.1.1	b.50.1.1	2	2	1izh.mmol	76988A	76989B	inter
b.50.1.1	b.50.1.1	2	2	1s6s.mmol	105312A	105313B	inter
b.50.1.1	b.50.1.1	2	2	1hiv.mmol	26555A	26556B	inter
b.50.1.1	b.50.1.1	2	2	1sdv.mmol	105446A	105447B	inter
b.50.1.1	b.50.1.1	2	2	1lv1.mmol	74273A	74274A	intra
b.50.1.1	b.50.1.1	2	2	1g6l.water	26559	26560	intra
b.6.1.3	b.6.1.3	2	2	1mzy.mmol	103848B	103849A	inter
b.6.1.3	b.6.1.3	3	9	1mzz.mmol	103855C	103853B	inter
b.6.1.3	b.6.1.3	2	2	1mzz.mmol	103852B	103855C	inter
b.6.1.3	b.6.1.3	3	9	1mzz.mmol	103851A	103855C	inter
b.6.1.3	b.6.1.3	2	2	1mzz.mmol	103851A	103854C	inter
b.6.1.3	b.6.1.3	3	9	1mzz.mmol	103853B	103851A	inter
b.6.1.3	b.6.1.3	2	2	1mzz.mmol	103850A	103853B	inter
b.6.1.3	b.6.1.3	3	9	1mzy.mmol	103849C	103849A	inter
b.6.1.3	b.6.1.3	3	9	1mzy.mmol	103849A	103849B	inter
b.6.1.3	b.6.1.3	2	2	1mzy.mmol	103848C	103849B	inter
b.6.1.3	b.6.1.3	2	2	1mzy.mmol	103848A	103849C	inter
b.6.1.3	b.6.1.3	3	9	1mzy.mmol	103849B	103849C	inter
b.6.1.3	b.6.1.3	2	2	1n70.mmol	103856A	103857B	inter
b.6.1.3	b.6.1.3	3	9	1oe3.mmol	103904C	103904B	inter
b.6.1.3	b.6.1.3	3	9	1oe3.mmol	103904A	103904C	inter
b.6.1.3	b.6.1.3	3	9	1oe3.mmol	103904B	103904A	inter
b.6.1.3	b.6.1.3	2	2	1oe3.mmol	103903C	103904A	inter
b.6.1.3	b.6.1.3	2	2	1oe3.mmol	103903B	103904C	inter
b.6.1.3	b.6.1.3	2	2	1oe3.mmol	103903A	103904B	inter
b.6.1.3	b.6.1.3	3	9	1n70.mmol	103857A	103857C	inter
b.6.1.3	b.6.1.3	3	9	1n70.mmol	103857C	103857B	inter
b.6.1.3	b.6.1.3	3	9	1n70.mmol	103857B	103857A	inter
b.6.1.3	b.6.1.3	2	2	1n70.mmol	103856C	103857A	inter
b.6.1.3	b.6.1.3	2	2	1n70.mmol	103856B	103857C	inter
b.6.1.3	b.6.1.3	3	9	1asq_1.mmol	23138A1	23137A1	intra
b.6.1.3	b.6.1.3	3	9	1asq_2.mmol	23141B2	23140B2	intra
b.6.1.3	b.6.1.3	3	9	1asq_2.mmol	23141A2	23140A2	intra
b.6.1.3	b.6.1.3	2	2	1asq_2.mmol	23139B2	23141B2	intra
b.6.1.3	b.6.1.3	2	2	1asq_2.mmol	23139A2	23141A2	intra
b.6.1.3	b.6.1.3	3	9	1asp_1.mmol	23144A1	23143A1	intra
b.6.1.3	b.6.1.3	3	9	1asp_1.mmol	23144B1	23143B1	intra
b.6.1.3	b.6.1.3	2	2	1asp_2.mmol	23145A2	23147A2	intra
b.6.1.3	b.6.1.3	2	2	1asp_2.mmol	23145B2	23147B2	intra
b.6.1.3	b.6.1.3	3	9	1asq_1.mmol	23138B1	23137B1	intra
b.6.1.3	b.6.1.3	3	9	1asp_2.mmol	23147A2	23146A2	intra
b.6.1.3	b.6.1.3	3	9	1asp_2.mmol	23147B2	23146B2	intra
b.6.1.3	b.6.1.3	2	2	1asq_1.mmol	23136A1	23138A1	intra
b.6.1.3	b.6.1.3	2	2	1asq_1.mmol	23136B1	23138B1	intra
b.6.1.3	b.6.1.3	2	2	1kcw.mmol	23151A	23156A	intra
b.6.1.3	b.6.1.3	2	2	1kcw.mmol	23152A	23153A	intra
b.6.1.3	b.6.1.3	3	9	1pf3.mmol	88051A	88050A	intra
b.6.1.3	b.6.1.3	2	2	1pf3.mmol	88049A	88051A	intra
b.6.1.3	b.6.1.3	3	9	1gyc.mmol	70750A	70749A	intra
b.6.1.3	b.6.1.3	2	2	1gyc.mmol	70748A	70750A	intra
b.6.1.3	b.6.1.3	3	9	1gw0_2.mmol	70628B2	70627B2	intra
b.6.1.3	b.6.1.3	2	2	1gw0_2.mmol	70626B2	70628B2	intra
b.6.1.3	b.6.1.3	3	9	1gw0_1.mmol	70625A1	70624A1	intra
b.6.1.3	b.6.1.3	2	2	1gw0_1.mmol	70623A1	70625A1	intra
b.6.1.3	b.6.1.3	3	9	1n68.mmol	85358A	85357A	intra
b.6.1.3	b.6.1.3	3	9	1kcw.mmol	23154A	23156A	intra
b.6.1.3	b.6.1.3	2	2	1kcw.mmol	23154A	23155A	intra
b.6.1.3	b.6.1.3	3	9	1kcw.mmol	23156A	23152A	intra
b.6.1.3	b.6.1.3	3	9	1kcw.mmol	23152A	23154A	intra
b.6.1.3	b.6.1.3	2	2	1n68.mmol	85356A	85358A	intra
b.6.1.3	b.6.1.3	2	2	1kv7.mmol	68873A	68875A	intra
b.6.1.3	b.6.1.3	3	9	1ogr.mmol	103937A	103936A	intra
b.6.1.3	b.6.1.3	2	2	1a65.water	23148	23150	intra
b.6.1.3	b.6.1.3	3	9	1a65.water	23150	23149	intra
b.6.1.3	b.6.1.3	2	2	1hfu.mmol	65827A	65829A	intra
b.6.1.3	b.6.1.3	3	9	1hfu.mmol	65829A	65828A	intra
b.6.1.3	b.6.1.3	2	2	1hkz.mmol	103814A	103816A	intra
b.6.1.3	b.6.1.3	3	9	1hkz.mmol	103816A	103815A	intra
b.6.1.3	b.6.1.3	2	2	1hl0.mmol	103817A	103819A	intra
b.6.1.3	b.6.1.3	3	9	1hl0.mmol	103819A	103818A	intra
b.6.1.3	b.6.1.3	2	2	1hl1.mmol	103820A	103822A	intra
b.6.1.3	b.6.1.3	2	2	1ogr.mmol	103935A	103937A	intra
b.6.1.3	b.6.1.3	3	9	1kya_4.mmol	73214D4	73213D4	intra
b.6.1.3	b.6.1.3	3	9	1kv7.mmol	68875A	68874A	intra
b.6.1.3	b.6.1.3	2	2	1of0.mmol	103921A	103923A	intra
b.6.1.3	b.6.1.3	3	9	1of0.mmol	103923A	103922A	intra
b.6.1.3	b.6.1.3	2	2	1kya_1.mmol	73203A1	73205A1	intra
b.6.1.3	b.6.1.3	3	9	1kya_1.mmol	73205A1	73204A1	intra
b.6.1.3	b.6.1.3	2	2	1kya_2.mmol	73206B2	73208B2	intra
b.6.1.3	b.6.1.3	3	9	1kya_2.mmol	73208B2	73207B2	intra
b.6.1.3	b.6.1.3	2	2	1kya_3.mmol	73209C3	73211C3	intra
b.6.1.3	b.6.1.3	3	9	1kya_3.mmol	73211C3	73210C3	intra
b.6.1.3	b.6.1.3	2	2	1kya_4.mmol	73212D4	73214D4	intra
b.6.1.3	b.6.1.3	3	9	1hl1.mmol	103822A	103821A	intra
b.6.1.3	b.6.1.3	2	2	1asp_1.mmol	23142B1	23144B1	intra
b.6.1.3	b.6.1.3	3	9	1gsk.mmol	83316A	83315A	intra
b.6.1.3	b.6.1.3	2	2	1aso_1.mmol	23130A1	23132A1	intra
b.6.1.3	b.6.1.3	2	2	1aso_1.mmol	23130B1	23132B1	intra
b.6.1.3	b.6.1.3	3	9	1aso_1.mmol	23132A1	23131A1	intra
b.6.1.3	b.6.1.3	3	9	1aso_1.mmol	23132B1	23131B1	intra
b.6.1.3	b.6.1.3	2	2	1aso_2.mmol	23133A2	23135A2	intra
b.6.1.3	b.6.1.3	2	2	1aso_2.mmol	23133B2	23135B2	intra
b.6.1.3	b.6.1.3	3	9	1aso_2.mmol	23135A2	23134A2	intra
b.6.1.3	b.6.1.3	3	9	1aso_2.mmol	23135B2	23134B2	intra
b.6.1.3	b.6.1.3	2	2	1asp_1.mmol	23142A1	23144A1	intra
b.6.1.3	b.6.1.3	2	2	1gsk.mmol	83314A	83316A	intra
b.6.1.3	b.6.1.3	3	9	1aoz_2.mmol	23129B2	23128B2	intra
b.6.1.3	b.6.1.3	2	2	1uvw.mmol	108060A	108062A	intra
b.6.1.3	b.6.1.3	3	9	1uvw.mmol	108062A	108061A	intra
b.6.1.3	b.6.1.3	2	2	1v10.mmol	108224A	108226A	intra
b.6.1.3	b.6.1.3	3	9	1v10.mmol	108226A	108225A	intra
b.6.1.3	b.6.1.3	2	2	1aoz_1.mmol	23124A1	23126A1	intra
b.6.1.3	b.6.1.3	2	2	1aoz_1.mmol	23124B1	23126B1	intra
b.6.1.3	b.6.1.3	3	9	1aoz_1.mmol	23126A1	23125A1	intra
b.6.1.3	b.6.1.3	3	9	1aoz_1.mmol	23126B1	23125B1	intra
b.6.1.3	b.6.1.3	2	2	1aoz_2.mmol	23127A2	23129A2	intra
b.6.1.3	b.6.1.3	2	2	1aoz_2.mmol	23127B2	23129B2	intra
b.6.1.3	b.6.1.3	3	9	1aoz_2.mmol	23129A2	23128A2	intra
b.78.1.1	b.78.1.1	1	1	1kj1_1.mmol	68638A1	68639D1	inter
b.78.1.1	b.78.1.1	1	1	1kj1_2.mmol	68640P2	68641Q2	inter
b.78.1.1	b.78.1.1	1	1	1bwu_2.mmol	27995P2	27996Q2	inter
b.78.1.1	b.78.1.1	1	1	1bwu_1.mmol	27993A1	27994D1	inter
b.78.1.1	b.78.1.1	1	1	1npl.mmol	27997B	27997D	inter
b.78.1.1	b.78.1.1	1	1	1npl.mmol	27997A	27997C	inter
b.78.1.1	b.78.1.1	1	1	1dlp.mmol	28010F	28011F	intra
b.78.1.1	b.78.1.1	1	1	1dlp.mmol	28008E	28009E	intra
b.78.1.1	b.78.1.1	1	1	1dlp.mmol	28006D	28007D	intra
b.78.1.1	b.78.1.1	1	1	1dlp.mmol	28004C	28005C	intra
b.78.1.1	b.78.1.1	1	1	1dlp.mmol	28002B	28003B	intra
b.78.1.1	b.78.1.1	1	1	1dlp.mmol	28000A	28001A	intra
c.124.1.2	c.124.1.3	2	2	1poi.mmol	34154F	34156H	inter
c.124.1.2	c.124.1.3	2	2	1poi.mmol	34154C	34156D	inter
c.124.1.2	c.124.1.3	2	2	1poi.mmol	34153E	34155G	inter
c.124.1.2	c.124.1.3	2	2	1poi.mmol	34153A	34155B	inter
c.124.1.2	c.124.1.3	2	2	1ope.mmol	93403B	93402B	intra
c.124.1.2	c.124.1.3	2	2	1ope.mmol	93401A	93400A	intra
c.124.1.2	c.124.1.3	2	2	1ooz.mmol	93395B	93394B	intra
c.124.1.2	c.124.1.3	2	2	1ooz.mmol	93393A	93392A	intra
c.124.1.2	c.124.1.3	2	2	1ooy.mmol	93391B	93390B	intra
c.124.1.2	c.124.1.3	2	2	1ooy.mmol	93389A	93388A	intra
c.124.1.2	c.124.1.3	2	2	1o9l_2.mmol	81247D2	81248D2	intra
c.124.1.2	c.124.1.3	2	2	1o9l_2.mmol	81245C2	81246C2	intra
c.124.1.2	c.124.1.3	2	2	1m3e_1.mmol	78557A1	78558A1	intra
c.124.1.2	c.124.1.3	2	2	1m3e_1.mmol	78559B1	78560B1	intra
c.124.1.2	c.124.1.3	2	2	1m3e_2.mmol	78561C2	78562C2	intra
c.124.1.2	c.124.1.3	2	2	1m3e_2.mmol	78563D2	78564D2	intra
c.124.1.2	c.124.1.3	2	2	1o9l_1.mmol	81241A1	81242A1	intra
c.124.1.2	c.124.1.3	2	2	1o9l_1.mmol	81243B1	81244B1	intra
c.97.1.1	c.97.1.1	1	1	1r5t.mmol	104813B	104815D	inter
c.97.1.1	c.97.1.1	1	1	1r5t.mmol	104812A	104814C	inter
c.97.1.1	c.97.1.1	1	1	1aln.mmol	36020B	36021B	intra
c.97.1.1	c.97.1.1	1	1	1aln.mmol	36020A	36021A	intra
c.97.1.1	c.97.1.1	1	1	1af2.mmol	36026C	36027C	intra
c.97.1.1	c.97.1.1	1	1	1af2.mmol	36026A	36027A	intra
c.97.1.1	c.97.1.1	1	1	1ctu.mmol	36024B	36025B	intra
c.97.1.1	c.97.1.1	1	1	1ctu.mmol	36024A	36025A	intra
c.97.1.1	c.97.1.1	1	1	1ctt.mmol	36022B	36023B	intra
c.97.1.1	c.97.1.1	1	1	1ctt.mmol	36022A	36023A	intra
d.101.1.1	d.101.1.1	3	3	1udo.mmol	99216D	99216E	inter
d.101.1.1	d.101.1.1	3	3	1udo.mmol	99216C	99216F	inter
d.101.1.1	d.101.1.1	3	3	1udo.mmol	99216A	99216B	inter
d.101.1.1	d.101.1.1	3	3	1e3p.mmol	40697F	40698F	intra
d.101.1.1	d.101.1.1	3	3	1e3p.mmol	40697E	40698E	intra
d.101.1.1	d.101.1.1	3	3	1e3p.mmol	40697D	40698D	intra
d.101.1.1	d.101.1.1	3	3	1e3p.mmol	40697C	40698C	intra
d.101.1.1	d.101.1.1	3	3	1e3p.mmol	40697B	40698B	intra
d.101.1.1	d.101.1.1	3	3	1e3p.mmol	40697A	40698A	intra
d.101.1.1	d.101.1.1	3	3	1e3h.mmol	40695C	40696C	intra
d.101.1.1	d.101.1.1	3	3	1e3h.mmol	40695B	40696B	intra
d.101.1.1	d.101.1.1	3	3	1e3h.mmol	40695A	40696A	intra
d.131.1.1	d.131.1.1	3	6	1ok7.mmol	103995B	103994A	inter
d.131.1.1	d.131.1.1	3	6	1ok7.mmol	103992A	103997B	inter
d.131.1.1	d.131.1.1	3	6	2pol.mmol	41357A	41356A	intra
d.131.1.1	d.131.1.1	3	6	1unn.mmol	99679B	99678B	intra
d.131.1.1	d.131.1.1	3	6	1unn.mmol	99678B	99677B	intra
d.131.1.1	d.131.1.1	3	6	1mmi.mmol	91311A	91310A	intra
d.131.1.1	d.131.1.1	3	6	2pol.mmol	41358A	41357A	intra
d.131.1.1	d.131.1.1	3	6	2pol.mmol	41360B	41359B	intra
d.131.1.1	d.131.1.1	3	6	2pol.mmol	41361B	41360B	intra
d.131.1.1	d.131.1.1	3	6	1mmi.mmol	91310A	91309A	intra
d.131.1.1	d.131.1.1	3	6	1mmi.mmol	91313B	91312B	intra
d.131.1.1	d.131.1.1	3	6	1mmi.mmol	91314B	91313B	intra
d.131.1.1	d.131.1.1	3	6	1unn.mmol	99676A	99675A	intra
d.131.1.1	d.131.1.1	3	6	1unn.mmol	99675A	99674A	intra
d.131.1.1	d.131.1.1	3	6	1jqj.mmol	67092A	67091A	intra
d.131.1.1	d.131.1.1	3	6	1jqj.mmol	67093A	67092A	intra
d.131.1.1	d.131.1.1	3	6	1jqj.mmol	67095B	67094B	intra
d.131.1.1	d.131.1.1	3	6	1jqj.mmol	67096B	67095B	intra
d.131.1.1	d.131.1.1	3	6	1jql.mmol	63232A	63231A	intra
d.131.1.1	d.131.1.1	3	6	1jql.mmol	63233A	63232A	intra
d.131.1.1	d.131.1.1	3	6	1ok7.mmol	103993A	103992A	intra
d.131.1.1	d.131.1.1	3	6	1ok7.mmol	103994A	103993A	intra
d.131.1.1	d.131.1.1	3	6	1ok7.mmol	103996B	103995B	intra
d.131.1.1	d.131.1.1	3	6	1ok7.mmol	103997B	103996B	intra
d.131.1.2	d.131.1.2	3	7	1sxj.mmol	106091F	106096H	inter
d.131.1.2	d.131.1.2	3	7	1sxj.mmol	106093G	106092F	inter
d.131.1.2	d.131.1.2	3	7	1sxj.mmol	106095H	106094G	inter
d.131.1.2	d.131.1.2	3	7	1ge8.mmol	41399A	41398A	intra
d.131.1.2	d.131.1.2	3	7	1iz4.mmol	83833A	83832A	intra
d.131.1.2	d.131.1.2	3	7	1czd.mmol	41379C	41378C	intra
d.131.1.2	d.131.1.2	3	7	1czd.mmol	41377B	41376B	intra
d.131.1.2	d.131.1.2	3	7	1czd.mmol	41375A	41374A	intra
d.131.1.2	d.131.1.2	3	7	1isq.mmol	76780A	76779A	intra
d.131.1.2	d.131.1.2	3	7	1ge8.mmol	41399C	41398C	intra
d.131.1.2	d.131.1.2	3	7	1ge8.mmol	41399B	41398B	intra
d.131.1.2	d.131.1.2	3	7	1t6l.mmol	106575A	106574A	intra
d.131.1.2	d.131.1.2	3	7	1iz5.mmol	83835A	83834A	intra
d.131.1.2	d.131.1.2	3	7	1iz5.mmol	83837B	83836B	intra
d.131.1.2	d.131.1.2	3	7	1axc.mmol	41393A	41392A	intra
d.131.1.2	d.131.1.2	3	7	1sxj.mmol	106096H	106095H	intra
d.131.1.2	d.131.1.2	3	7	1sxj.mmol	106094G	106093G	intra
d.131.1.2	d.131.1.2	3	7	1sxj.mmol	106092F	106091F	intra
d.131.1.2	d.131.1.2	3	7	1dml_4.mmol	41387G4	41386G4	intra
d.131.1.2	d.131.1.2	3	7	1dml_3.mmol	41385E3	41384E3	intra
d.131.1.2	d.131.1.2	3	7	1dml_2.mmol	41383C2	41382C2	intra
d.131.1.2	d.131.1.2	3	7	1dml_1.mmol	41381A1	41380A1	intra
d.131.1.2	d.131.1.2	3	7	1axc.mmol	41397E	41396E	intra
d.131.1.2	d.131.1.2	3	7	1axc.mmol	41395C	41394C	intra
d.131.1.2	d.131.1.2	3	7	1rxz.mmol	98068A	98067A	intra
d.131.1.2	d.131.1.2	3	7	1rxm.mmol	98036A	98035A	intra
d.131.1.2	d.131.1.2	3	7	1rwz.mmol	98006L	98005L	intra
d.131.1.2	d.131.1.2	3	7	1plq.mmol	41389B	41388B	intra
d.131.1.2	d.131.1.2	3	7	1b8h.mmol	41371B	41370B	intra
d.131.1.2	d.131.1.2	3	7	1plq.mmol	41389A	41388A	intra
d.131.1.2	d.131.1.2	3	7	1b8h.mmol	41369A	41368A	intra
d.131.1.2	d.131.1.2	3	7	1b77.mmol	41367C	41366C	intra
d.131.1.2	d.131.1.2	3	7	1b77.mmol	41365B	41364B	intra
d.131.1.2	d.131.1.2	3	7	1b77.mmol	41363A	41362A	intra
d.131.1.2	d.131.1.2	3	7	1ud9_4.mmol	107775D4	107774D4	intra
d.131.1.2	d.131.1.2	3	7	1ud9_3.mmol	107773C3	107772C3	intra
d.131.1.2	d.131.1.2	3	7	1ud9_2.mmol	107771B2	107770B2	intra
d.131.1.2	d.131.1.2	3	7	1ud9_1.mmol	107769A1	107768A1	intra
d.131.1.2	d.131.1.2	3	7	1b8h.mmol	41373C	41372C	intra
d.131.1.2	d.131.1.2	3	7	1plq.mmol	41389C	41388C	intra
d.131.1.2	d.131.1.2	3	7	1rwz.mmol	98006K	98005K	intra
d.131.1.2	d.131.1.2	3	7	1rwz.mmol	98006J	98005J	intra
d.131.1.2	d.131.1.2	3	7	1rwz.mmol	98006I	98005I	intra
d.131.1.2	d.131.1.2	3	7	1rwz.mmol	98006H	98005H	intra
d.131.1.2	d.131.1.2	3	7	1rwz.mmol	98006G	98005G	intra
d.131.1.2	d.131.1.2	3	7	1rwz.mmol	98006F	98005F	intra
d.131.1.2	d.131.1.2	3	7	1rwz.mmol	98006E	98005E	intra
d.131.1.2	d.131.1.2	3	7	1rwz.mmol	98006D	98005D	intra
d.131.1.2	d.131.1.2	3	7	1rwz.mmol	98006C	98005C	intra
d.131.1.2	d.131.1.2	3	7	1rwz.mmol	98006B	98005B	intra
d.131.1.2	d.131.1.2	3	7	1rwz.mmol	98006A	98005A	intra
d.133.1.1	d.87.2.1	5	3	1n63_1.mmol	80105B1	80106C1	inter
d.133.1.1	d.87.2.1	5	3	1n62_2.mmol	80099D2	80100F2	inter
d.133.1.1	d.87.2.1	5	3	1n62_2.mmol	80093B2	80094C2	inter
d.133.1.1	d.87.2.1	5	3	1n62_1.mmol	80099E1	80100F1	inter
d.133.1.1	d.87.2.1	5	3	1n62_1.mmol	80093B1	80094C1	inter
d.133.1.1	d.87.2.1	5	3	1n63_1.mmol	80111E1	80112F1	inter
d.133.1.1	d.87.2.1	5	3	1n63_2.mmol	80105B2	80106C2	inter
d.133.1.1	d.87.2.1	5	3	1n63_2.mmol	80111D2	80112F2	inter
d.133.1.1	d.87.2.1	5	3	1ffu.mmol	41423B	40225C	inter
d.133.1.1	d.87.2.1	5	3	1ffu.mmol	41424E	40226F	inter
d.133.1.1	d.87.2.1	5	3	1ffv.mmol	41421B	40223C	inter
d.133.1.1	d.87.2.1	5	3	1ffv.mmol	41422E	40224F	inter
d.133.1.1	d.87.2.1	5	3	1n61_2.mmol	80087D2	80088F2	inter
d.133.1.1	d.87.2.1	5	3	1n61_2.mmol	80081B2	80082C2	inter
d.133.1.1	d.87.2.1	5	3	1t3q.mmol	106370B	106371C	inter
d.133.1.1	d.87.2.1	5	3	1t3q.mmol	106376E	106377F	inter
d.133.1.1	d.87.2.1	5	3	1n5w_1.mmol	80048B1	80049C1	inter
d.133.1.1	d.87.2.1	5	3	1n5w_1.mmol	80054E1	80055F1	inter
d.133.1.1	d.87.2.1	5	3	1n5w_2.mmol	80048B2	80049C2	inter
d.133.1.1	d.87.2.1	5	3	1n5w_2.mmol	80054D2	80055F2	inter
d.133.1.1	d.87.2.1	5	3	1n60_1.mmol	80069B1	80070C1	inter
d.133.1.1	d.87.2.1	5	3	1n60_1.mmol	80075E1	80076F1	inter
d.133.1.1	d.87.2.1	5	3	1n60_2.mmol	80069B2	80070C2	inter
d.133.1.1	d.87.2.1	5	3	1n60_2.mmol	80075D2	80076F2	inter
d.133.1.1	d.87.2.1	5	3	1n61_1.mmol	80081B1	80082C1	inter
d.133.1.1	d.87.2.1	5	3	1n61_1.mmol	80087E1	80088F1	inter
d.133.1.1	d.87.2.1	5	3	1n5x_2.mmol	85352B2	85351B2	intra
d.133.1.1	d.87.2.1	5	3	1n5x_1.mmol	85346A1	85345A1	intra
d.133.1.1	d.87.2.1	5	3	1v97.mmol	108446B	108445B	intra
d.133.1.1	d.87.2.1	5	3	1v97.mmol	108440A	108439A	intra
d.133.1.1	d.87.2.1	5	3	1fo4.mmol	41417B	40228B	intra
d.133.1.1	d.87.2.1	5	3	1fo4.mmol	41416A	40227A	intra
d.145.1.3	d.15.4.2	3	12	1n61_2.mmol	80089F2	80085E2	inter
d.145.1.3	d.15.4.2	3	12	1n61_2.mmol	80083C2	80079A2	inter
d.145.1.3	d.15.4.2	3	12	1n61_1.mmol	80089F1	80085D1	inter
d.145.1.3	d.15.4.2	3	12	1n61_1.mmol	80083C1	80079A1	inter
d.145.1.3	d.15.4.2	3	12	1n5w_1.mmol	80050C1	80046A1	inter
d.145.1.3	d.15.4.2	3	12	1n5w_1.mmol	80056F1	80052D1	inter
d.145.1.3	d.15.4.2	3	12	1n5w_2.mmol	80050C2	80046A2	inter
d.145.1.3	d.15.4.2	3	12	1n5w_2.mmol	80056F2	80052E2	inter
d.145.1.3	d.15.4.2	3	12	1n60_2.mmol	80077F2	80073E2	inter
d.145.1.3	d.15.4.2	3	12	1n60_2.mmol	80071C2	80067A2	inter
d.145.1.3	d.15.4.2	3	12	1n60_1.mmol	80071C1	80067A1	inter
d.145.1.3	d.15.4.2	3	12	1n60_1.mmol	80077F1	80073D1	inter
d.145.1.3	d.15.4.2	3	12	1ffv.mmol	41755F	37701D	inter
d.145.1.3	d.15.4.2	3	12	1ffv.mmol	41754C	37700A	inter
d.145.1.3	d.15.4.2	3	12	1n63_2.mmol	80107C2	80103A2	inter
d.145.1.3	d.15.4.2	3	12	1n63_1.mmol	80113F1	80109D1	inter
d.145.1.3	d.15.4.2	3	12	1n63_1.mmol	80107C1	80103A1	inter
d.145.1.3	d.15.4.2	3	12	1n62_2.mmol	80101F2	80097E2	inter
d.145.1.3	d.15.4.2	3	12	1n62_2.mmol	80095C2	80091A2	inter
d.145.1.3	d.15.4.2	3	12	1n62_1.mmol	80101F1	80097D1	inter
d.145.1.3	d.15.4.2	3	12	1n62_1.mmol	80095C1	80091A1	inter
d.145.1.3	d.15.4.2	3	12	1t3q.mmol	106372C	106368A	inter
d.145.1.3	d.15.4.2	3	12	1t3q.mmol	106378F	106374D	inter
d.145.1.3	d.15.4.2	3	12	1ffu.mmol	41756C	37702A	inter
d.145.1.3	d.15.4.2	3	12	1ffu.mmol	41757F	37703D	inter
d.145.1.3	d.15.4.2	3	12	1n63_2.mmol	80113F2	80109E2	inter
d.145.1.3	d.15.4.2	3	12	1n5x_2.mmol	85353B2	85349B2	intra
d.145.1.3	d.15.4.2	3	12	1jro_1.mmol	67140A1	67138A1	intra
d.145.1.3	d.15.4.2	3	12	1jro_1.mmol	67146C1	67144C1	intra
d.145.1.3	d.15.4.2	3	12	1jro_2.mmol	67152E2	67150E2	intra
d.145.1.3	d.15.4.2	3	12	1jro_2.mmol	67158G2	67156G2	intra
d.145.1.3	d.15.4.2	3	12	1jrp_1.mmol	67164A1	67162A1	intra
d.145.1.3	d.15.4.2	3	12	1jrp_1.mmol	67170C1	67168C1	intra
d.145.1.3	d.15.4.2	3	12	1jrp_2.mmol	67176E2	67174E2	intra
d.145.1.3	d.15.4.2	3	12	1jrp_2.mmol	67182G2	67180G2	intra
d.145.1.3	d.15.4.2	3	12	1n5x_1.mmol	85347A1	85343A1	intra
d.145.1.3	d.15.4.2	3	12	1v97.mmol	108447B	108443B	intra
d.145.1.3	d.15.4.2	3	12	1v97.mmol	108441A	108437A	intra
d.145.1.3	d.15.4.2	3	12	1fo4.mmol	41759B	37696B	intra
d.145.1.3	d.15.4.2	3	12	1fo4.mmol	41758A	37695A	intra
d.169.1.6	d.169.1.6	1	2	1li1.mmol	73900B	73903C	inter
d.169.1.6	d.169.1.6	1	2	1li1.mmol	73902C	73899A	inter
d.169.1.6	d.169.1.6	1	2	1t61.mmol	106537E	106540F	inter
d.169.1.6	d.169.1.6	1	2	1t61.mmol	106539F	106536D	inter
d.169.1.6	d.169.1.6	1	2	1t61.mmol	106535D	106538E	inter
d.169.1.6	d.169.1.6	1	2	1t61.mmol	106531B	106534C	inter
d.169.1.6	d.169.1.6	1	2	1t61.mmol	106533C	106530A	inter
d.169.1.6	d.169.1.6	1	2	1t61.mmol	106529A	106532B	inter
d.169.1.6	d.169.1.6	1	2	1li1.mmol	73908F	73905D	inter
d.169.1.6	d.169.1.6	1	2	1li1.mmol	73906E	73909F	inter
d.169.1.6	d.169.1.6	1	2	1m3d_2.mmol	78553K2	78556L2	inter
d.169.1.6	d.169.1.6	1	2	1m3d_2.mmol	78555L2	78552J2	inter
d.169.1.6	d.169.1.6	1	2	1m3d_2.mmol	78547H2	78550I2	inter
d.169.1.6	d.169.1.6	1	2	1m3d_2.mmol	78549I2	78546G2	inter
d.169.1.6	d.169.1.6	1	2	1m3d_1.mmol	78541E1	78544F1	inter
d.169.1.6	d.169.1.6	1	2	1m3d_1.mmol	78543F1	78540D1	inter
d.169.1.6	d.169.1.6	1	2	1m3d_1.mmol	78535B1	78538C1	inter
d.169.1.6	d.169.1.6	1	2	1m3d_1.mmol	78537C1	78534A1	inter
d.169.1.6	d.169.1.6	1	2	1t60_4.mmol	106525V4	106528W4	inter
d.169.1.6	d.169.1.6	1	2	1t60_4.mmol	106521S4	106524T4	inter
d.169.1.6	d.169.1.6	1	2	1t60_3.mmol	106513M3	106516N3	inter
d.169.1.6	d.169.1.6	1	2	1t60_3.mmol	106517P3	106520Q3	inter
d.169.1.6	d.169.1.6	1	2	1t60_2.mmol	106509J2	106512K2	inter
d.169.1.6	d.169.1.6	1	2	1t60_1.mmol	106497A1	106500B1	inter
d.169.1.6	d.169.1.6	1	2	1t60_2.mmol	106505G2	106508H2	inter
d.169.1.6	d.169.1.6	1	2	1t60_1.mmol	106501D1	106504E1	inter
d.169.1.6	d.169.1.6	1	2	1m3d_1.mmol	78536B1	78535B1	intra
d.169.1.6	d.169.1.6	1	2	1m3d_1.mmol	78534A1	78533A1	intra
d.169.1.6	d.169.1.6	1	2	1t60_2.mmol	106506G2	106505G2	intra
d.169.1.6	d.169.1.6	1	2	1m3d_1.mmol	78538C1	78537C1	intra
d.169.1.6	d.169.1.6	1	2	1m3d_1.mmol	78540D1	78539D1	intra
d.169.1.6	d.169.1.6	1	2	1t60_1.mmol	106504E1	106503E1	intra
d.169.1.6	d.169.1.6	1	2	1m3d_1.mmol	78542E1	78541E1	intra
d.169.1.6	d.169.1.6	1	2	1m3d_2.mmol	78556L2	78555L2	intra
d.169.1.6	d.169.1.6	1	2	1t60_1.mmol	106498A1	106497A1	intra
d.169.1.6	d.169.1.6	1	2	1m3d_2.mmol	78554K2	78553K2	intra
d.169.1.6	d.169.1.6	1	2	1m3d_2.mmol	78552J2	78551J2	intra
d.169.1.6	d.169.1.6	1	2	1m3d_2.mmol	78550I2	78549I2	intra
d.169.1.6	d.169.1.6	1	2	1t60_1.mmol	106500B1	106499B1	intra
d.169.1.6	d.169.1.6	1	2	1m3d_2.mmol	78548H2	78547H2	intra
d.169.1.6	d.169.1.6	1	2	1t60_1.mmol	106502D1	106501D1	intra
d.169.1.6	d.169.1.6	1	2	1m3d_2.mmol	78546G2	78545G2	intra
d.169.1.6	d.169.1.6	1	2	1m3d_1.mmol	78544F1	78543F1	intra
d.169.1.6	d.169.1.6	1	2	1li1.mmol	73909F	73908F	intra
d.169.1.6	d.169.1.6	1	2	1t60_2.mmol	106508H2	106507H2	intra
d.169.1.6	d.169.1.6	1	2	1li1.mmol	73907E	73906E	intra
d.169.1.6	d.169.1.6	1	2	1t61.mmol	106534C	106533C	intra
d.169.1.6	d.169.1.6	1	2	1t60_3.mmol	106518P3	106517P3	intra
d.169.1.6	d.169.1.6	1	2	1t61.mmol	106532B	106531B	intra
d.169.1.6	d.169.1.6	1	2	1t60_3.mmol	106520Q3	106519Q3	intra
d.169.1.6	d.169.1.6	1	2	1t61.mmol	106530A	106529A	intra
d.169.1.6	d.169.1.6	1	2	1t60_4.mmol	106528W4	106527W4	intra
d.169.1.6	d.169.1.6	1	2	1t60_4.mmol	106522S4	106521S4	intra
d.169.1.6	d.169.1.6	1	2	1t60_4.mmol	106526V4	106525V4	intra
d.169.1.6	d.169.1.6	1	2	1t60_4.mmol	106524T4	106523T4	intra
d.169.1.6	d.169.1.6	1	2	1t61.mmol	106536D	106535D	intra
d.169.1.6	d.169.1.6	1	2	1t60_3.mmol	106516N3	106515N3	intra
d.169.1.6	d.169.1.6	1	2	1t60_2.mmol	106510J2	106509J2	intra
d.169.1.6	d.169.1.6	1	2	1li1.mmol	73905D	73904D	intra
d.169.1.6	d.169.1.6	1	2	1li1.mmol	73903C	73902C	intra
d.169.1.6	d.169.1.6	1	2	1li1.mmol	73901B	73900B	intra
d.169.1.6	d.169.1.6	1	2	1t60_2.mmol	106512K2	106511K2	intra
d.169.1.6	d.169.1.6	1	2	1li1.mmol	73899A	73898A	intra
d.169.1.6	d.169.1.6	1	2	1t61.mmol	106540F	106539F	intra
d.169.1.6	d.169.1.6	1	2	1t60_3.mmol	106514M3	106513M3	intra
d.169.1.6	d.169.1.6	1	2	1t61.mmol	106538E	106537E	intra
d.49.1.1	d.49.1.1	1	1	1e8o.mmol	38774I	38776J	inter
d.49.1.1	d.49.1.1	1	1	1e8o.mmol	38774C	38776D	inter
d.49.1.1	d.49.1.1	1	1	1e8o.mmol	38773H	38775F	inter
d.49.1.1	d.49.1.1	1	1	1e8o.mmol	38773A	38775B	inter
d.49.1.1	d.49.1.1	1	1	1914.mmol	83028B	83029B	intra
d.49.1.1	d.49.1.1	1	1	1914.mmol	83028A	83029A	intra
f.21.1.2	f.32.1.1	8	4	1q90.mmol	96241S	96243T	inter
f.21.1.2	f.32.1.1	8	4	1q90.mmol	96241H	96243E	inter
f.21.1.2	f.32.1.1	8	4	1q90.mmol	96241B	96243D	inter
f.21.1.2	f.32.1.1	8	4	1vf5_2.mmol	100589N2	100590O2	inter
f.21.1.2	f.32.1.1	8	4	1vf5_1.mmol	100578A1	100579B1	inter
f.21.1.2	f.32.1.1	8	4	1bgy.mmol	75808C	75807C	intra
f.21.1.2	f.32.1.1	8	4	1bgy.mmol	75810O	75809O	intra
f.21.1.2	f.32.1.1	8	4	1ntk.mmol	92110C	92109C	intra
f.21.1.2	f.32.1.1	8	4	1ntk.mmol	92110M	92109M	intra
f.21.1.2	f.32.1.1	8	4	1ntm.mmol	92126C	92125C	intra
f.21.1.2	f.32.1.1	8	4	1ntm.mmol	92126M	92125M	intra
f.21.1.2	f.32.1.1	8	4	1kb9.mmol	77316C	77315C	intra
f.21.1.2	f.32.1.1	8	4	1kb9.mmol	77316N	77315N	intra
f.21.1.2	f.32.1.1	8	4	1ntz.mmol	92154C	92153C	intra
f.21.1.2	f.32.1.1	8	4	1ntz.mmol	92154M	92153M	intra
f.21.1.2	f.32.1.1	8	4	1nu1.mmol	92172C	92171C	intra
f.21.1.2	f.32.1.1	8	4	1nu1.mmol	92172M	92171M	intra
f.21.1.2	f.32.1.1	8	4	1sqb.mmol	105895C	105894C	intra
f.21.1.2	f.32.1.1	8	4	1sqb.mmol	105895M	105894M	intra
f.21.1.2	f.32.1.1	8	4	1p84.mmol	87855C	87854C	intra
f.21.1.2	f.32.1.1	8	4	1ppj.mmol	104272P	104271P	intra
f.21.1.2	f.32.1.1	8	4	1ppj.mmol	104257C	104256C	intra
f.21.1.2	f.32.1.1	8	4	1ezv.mmol	75834C	75833C	intra
f.21.1.2	f.32.1.1	8	4	1ezv.mmol	75834K	75833K	intra
f.21.1.2	f.32.1.1	8	4	3bcc.mmol	75999C	75998C	intra
f.21.1.2	f.32.1.1	8	4	1kyo.mmol	75905C	75904C	intra
f.21.1.2	f.32.1.1	8	4	1kyo.mmol	75907N	75906N	intra
f.21.1.2	f.32.1.1	8	4	1l0l.mmol	84487C	84486C	intra
f.21.1.2	f.32.1.1	8	4	1bcc.mmol	75804C	75803C	intra
f.21.1.2	f.32.1.1	8	4	1l0l.mmol	84487N	84486N	intra
f.21.1.2	f.32.1.1	8	4	1l0n.mmol	84503C	84502C	intra
f.21.1.2	f.32.1.1	8	4	1l0n.mmol	84503N	84502N	intra
f.21.1.2	f.32.1.1	8	4	1pp9.mmol	104227C	104226C	intra
f.21.1.2	f.32.1.1	8	4	1be3.mmol	75806C	75805C	intra
f.21.1.2	f.32.1.1	8	4	1be3.mmol	75806L	75805L	intra
f.21.1.2	f.32.1.1	8	4	1pp9.mmol	104242P	104241P	intra
f.21.1.2	f.32.1.1	8	4	2bcc.mmol	75988C	75987C	intra
