# Supplementary material for: The Many Faces of Protein–Protein Interactions: A Compendium of Interface Geometry
Source: PLoS Comput Biol. 2006 Sep 29;2(9):e124. doi: 10.1371/journal.pcbi.0020124 (PMC1584320; doi:10.1371/journal.pcbi.0020124)
Supplement: Table S3 — Nongenuine gene fusion cases, in which the binding orientation of the fused and nonfused domains is not preserved. (41 KB TXT) [file pcbi.0020124.st003.txt]

#Non genuine gene fusion cases found in PQS, showing different binding orientations between fused and separate forms
#Family A,B	The family id by SCOP
#Face_type A,B	The type of faces
#PQS File	The names of PQS coordinate files from ftp://ftp.ebi.ac.uk/pub/databases/msd/pqs/macmol
#Domain A,B	SCOP sunid + PQS chain id + (an optional number for multiple domains in a single chain)
#Type	'intra' for a fused form and 'inter' for two separate chains


#Family_A	Family_B	Face_type_A	Face_type_B	PQS_File	Domain_A	Domain_B	Type
a.26.1.3	a.26.1.3	2	2	1fyh_1.mmol	16907A1	16908A1	intra
a.26.1.3	a.26.1.3	2	2	1fyh_2.mmol	16909D2	16910D2	intra
a.26.1.3	a.26.1.3	2	2	1lqs.mmol	74192A	74192L	inter
a.26.1.3	a.26.1.3	2	2	1lqs.mmol	74192A	74193B	inter
a.26.1.3	a.26.1.3	2	2	1lqs.mmol	74192L	74193M	inter
a.56.1.1	d.133.1.1	1	1	1dgj.water	17909	41415	intra
a.56.1.1	d.133.1.1	1	1	1fo4.mmol	17910A	41416A	intra
a.56.1.1	d.133.1.1	1	1	1fo4.mmol	17911B	41417B	intra
a.56.1.1	d.133.1.1	1	1	1n5w_2.mmol	80045A2	80054D2	inter
a.56.1.1	d.133.1.1	1	1	1n5x_1.mmol	85342A1	85346A1	intra
a.56.1.1	d.133.1.1	1	1	1n5x_2.mmol	85348B2	85352B2	intra
a.56.1.1	d.133.1.1	1	1	1n60_2.mmol	80066A2	80075D2	inter
a.56.1.1	d.133.1.1	1	1	1n61_2.mmol	80078A2	80087D2	inter
a.56.1.1	d.133.1.1	1	1	1n62_2.mmol	80090A2	80099D2	inter
a.56.1.1	d.133.1.1	1	1	1n63_2.mmol	80102A2	80111D2	inter
a.56.1.1	d.133.1.1	1	1	1sij.mmol	105581A	105584A	intra
a.56.1.1	d.133.1.1	1	1	1v97.mmol	108436A	108440A	intra
a.56.1.1	d.133.1.1	1	1	1v97.mmol	108442B	108446B	intra
a.56.1.1	d.133.1.1	1	1	1vlb.mmol	108739A	108742A	intra
b.1.1.2	b.1.1.2	6	34	12e8_1.mmol	21268L1	21269H1	inter
b.1.1.2	b.1.1.2	6	34	12e8_2.mmol	21270M2	21271P2	inter
b.1.1.2	b.1.1.2	6	34	15c8.mmol	21292L	21293H	inter
b.1.1.2	b.1.1.2	6	34	1a0q.mmol	21278L	21279H	inter
b.1.1.2	b.1.1.2	6	34	1a3l.mmol	21252L	21253H	inter
b.1.1.2	b.1.1.2	6	34	1a3r.mmol	20890L	20891H	inter
b.1.1.2	b.1.1.2	6	34	1a4j_1.mmol	21242L1	21243H1	inter
b.1.1.2	b.1.1.2	6	34	1a4j_2.mmol	21244A2	21245B2	inter
b.1.1.2	b.1.1.2	6	34	1a4k_1.mmol	21246L1	21247H1	inter
b.1.1.2	b.1.1.2	6	34	1a4k_2.mmol	21248A2	21249B2	inter
b.1.1.2	b.1.1.2	6	34	1a5f.mmol	21294L	21295H	inter
b.1.1.2	b.1.1.2	6	34	1a6t_1.mmol	21258A1	21259B1	inter
b.1.1.2	b.1.1.2	6	34	1a6t_2.mmol	21260C2	21261D2	inter
b.1.1.2	b.1.1.2	6	34	1acy.mmol	20980L	20981H	inter
b.1.1.2	b.1.1.2	6	34	1ae6.mmol	21222L	21223H	inter
b.1.1.2	b.1.1.2	6	34	1afv.mmol	21160L	21161H	inter
b.1.1.2	b.1.1.2	6	34	1afv.mmol	21162M	21163K	inter
b.1.1.2	b.1.1.2	6	34	1ahw_1.mmol	21230A1	21231B1	inter
b.1.1.2	b.1.1.2	6	34	1ahw_2.mmol	21232D2	21233E2	inter
b.1.1.2	b.1.1.2	6	34	1ai1.mmol	20978L	20979H	inter
b.1.1.2	b.1.1.2	6	34	1aif_1.mmol	21110L1	21111H1	inter
b.1.1.2	b.1.1.2	6	34	1aif_2.mmol	21108A2	21109B2	inter
b.1.1.2	b.1.1.2	6	34	1aj7.mmol	21116L	21117H	inter
b.1.1.2	b.1.1.2	6	34	1axs_1.mmol	21214L1	21215H1	inter
b.1.1.2	b.1.1.2	6	34	1axs_2.mmol	21216A2	21217B2	inter
b.1.1.2	b.1.1.2	6	34	1axt.mmol	21296L	21297H	inter
b.1.1.2	b.1.1.2	6	34	1ay1.mmol	21254L	21255H	inter
b.1.1.2	b.1.1.2	6	34	1b4j.mmol	21300L	21301H	inter
b.1.1.2	b.1.1.2	6	34	1baf.mmol	20888L	20889H	inter
b.1.1.2	b.1.1.2	6	34	1bbd.mmol	20892L	20893H	inter
b.1.1.2	b.1.1.2	6	34	1bbj_1.mmol	20894L1	20895H1	inter
b.1.1.2	b.1.1.2	6	34	1bfo_1.mmol	21302A1	21303B1	inter
b.1.1.2	b.1.1.2	6	34	1bfo_2.mmol	21304C2	21305D2	inter
b.1.1.2	b.1.1.2	6	34	1bfo_3.mmol	21306E3	21307F3	inter
b.1.1.2	b.1.1.2	6	34	1bfo_4.mmol	21308G4	21309H4	inter
b.1.1.2	b.1.1.2	6	34	1bgx.mmol	21256L	21257H	inter
b.1.1.2	b.1.1.2	6	34	1bii.mmol	20843A	20844B	inter
b.1.1.2	b.1.1.2	6	34	1bj1.mmol	21314L	21315H	inter
b.1.1.2	b.1.1.2	6	34	1bj1.mmol	21316J	21317K	inter
b.1.1.2	b.1.1.2	6	34	1bln.mmol	21322A	21323B	inter
b.1.1.2	b.1.1.2	6	34	1bln.mmol	21322A	21324C	inter
b.1.1.2	b.1.1.2	6	34	1bln.mmol	21324C	21325D	inter
b.1.1.2	b.1.1.2	6	34	1bm3.mmol	21098L	21099H	inter
b.1.1.2	b.1.1.2	6	34	1bog.mmol	21326A	21327B	inter
b.1.1.2	b.1.1.2	6	34	1bog.mmol	21326E	21327D	inter
b.1.1.2	b.1.1.2	6	34	1bqh_1.mmol	20799A1	20800B1	inter
b.1.1.2	b.1.1.2	6	34	1bqh_2.mmol	20801D2	20802E2	inter
b.1.1.2	b.1.1.2	6	34	1bql.mmol	21028L	21029H	inter
b.1.1.2	b.1.1.2	6	34	1bz7.mmol	21374A	21375B	inter
b.1.1.2	b.1.1.2	6	34	1bz7.mmol	21374D	21375C	inter
b.1.1.2	b.1.1.2	6	34	1bz9.mmol	20829A	20830B	inter
b.1.1.2	b.1.1.2	6	34	1c12.mmol	21372A	21373B	inter
b.1.1.2	b.1.1.2	6	34	1c12.mmol	21372D	21373C	inter
b.1.1.2	b.1.1.2	6	34	1c1e.mmol	21250B	21251A	inter
b.1.1.2	b.1.1.2	6	34	1c1e.mmol	21250L	21251H	inter
b.1.1.2	b.1.1.2	6	34	1c5b.mmol	21440L	21441H	inter
b.1.1.2	b.1.1.2	6	34	1c5c.mmol	21438L	21439H	inter
b.1.1.2	b.1.1.2	6	34	1c5d_1.mmol	21384L1	21385H1	inter
b.1.1.2	b.1.1.2	6	34	1c5d_2.mmol	21386A2	21387B2	inter
b.1.1.2	b.1.1.2	6	34	1cbv.mmol	20994L	20995H	inter
b.1.1.2	b.1.1.2	6	34	1cd1_1.mmol	21579A1	21580B1	inter
b.1.1.2	b.1.1.2	6	34	1cd1_2.mmol	21581C2	21582D2	inter
b.1.1.2	b.1.1.2	6	34	1ce1.mmol	21310L	21311H	inter
b.1.1.2	b.1.1.2	6	34	1cf8.mmol	21370B	21371A	inter
b.1.1.2	b.1.1.2	6	34	1cf8.mmol	21370L	21371H	inter
b.1.1.2	b.1.1.2	6	34	1cfn.mmol	21340A	21341B	inter
b.1.1.2	b.1.1.2	6	34	1cfn.mmol	21340E	21341D	inter
b.1.1.2	b.1.1.2	6	34	1cfq.mmol	21330A	21331B	inter
b.1.1.2	b.1.1.2	6	34	1cfs.mmol	21332A	21333B	inter
b.1.1.2	b.1.1.2	6	34	1cfs.mmol	21332F	21333D	inter
b.1.1.2	b.1.1.2	6	34	1cft.mmol	21336A	21337B	inter
b.1.1.2	b.1.1.2	6	34	1cft.mmol	21336E	21337D	inter
b.1.1.2	b.1.1.2	6	34	1cgs.mmol	21014L	21015H	inter
b.1.1.2	b.1.1.2	6	34	1cic_1.mmol	21024A1	21025B1	inter
b.1.1.2	b.1.1.2	6	34	1cic_2.mmol	21022C2	21023D2	inter
b.1.1.2	b.1.1.2	6	34	1ck0.mmol	90423H	90425L	inter
b.1.1.2	b.1.1.2	6	34	1cl7.mmol	21388L	21389H	inter
b.1.1.2	b.1.1.2	6	34	1clo.mmol	21152L	21153H	inter
b.1.1.2	b.1.1.2	6	34	1cly.mmol	21134L	21135H	inter
b.1.1.2	b.1.1.2	6	34	1clz.mmol	21136L	21137H	inter
b.1.1.2	b.1.1.2	6	34	1cr9.mmol	21400L	21401H	inter
b.1.1.2	b.1.1.2	6	34	1ct8_1.mmol	21380A1	21381B1	inter
b.1.1.2	b.1.1.2	6	34	1ct8_2.mmol	21382C2	21383D2	inter
b.1.1.2	b.1.1.2	6	34	1cu4.mmol	21402L	21403H	inter
b.1.1.2	b.1.1.2	6	34	1cz8.mmol	21318L	21319H	inter
b.1.1.2	b.1.1.2	6	34	1cz8.mmol	21320X	21321Y	inter
b.1.1.2	b.1.1.2	6	34	1d5b_1.mmol	21220A1	21221B1	inter
b.1.1.2	b.1.1.2	6	34	1d5b_2.mmol	21218L2	21219H2	inter
b.1.1.2	b.1.1.2	6	34	1d5i.mmol	21210L	21211H	inter
b.1.1.2	b.1.1.2	6	34	1d6v.mmol	21212L	21213H	inter
b.1.1.2	b.1.1.2	6	34	1dba.mmol	20912L	20913H	inter
b.1.1.2	b.1.1.2	6	34	1dbb.mmol	20908L	20909H	inter
b.1.1.2	b.1.1.2	6	34	1dbj.mmol	20910L	20911H	inter
b.1.1.2	b.1.1.2	6	34	1dbk.mmol	20916L	20917H	inter
b.1.1.2	b.1.1.2	6	34	1dbm.mmol	20914L	20915H	inter
b.1.1.2	b.1.1.2	6	34	1ddh.mmol	20845A	20846B	inter
b.1.1.2	b.1.1.2	6	34	1dqd.mmol	21406L	21407H	inter
b.1.1.2	b.1.1.2	6	34	1dqj.mmol	21394A	21395B	inter
b.1.1.2	b.1.1.2	6	34	1dqm.mmol	21396L	21397H	inter
b.1.1.2	b.1.1.2	6	34	1dqq_1.mmol	21390A1	21391B1	inter
b.1.1.2	b.1.1.2	6	34	1dqq_2.mmol	21392C2	21393D2	inter
b.1.1.2	b.1.1.2	6	34	1e4w.mmol	59233H	59235L	inter
b.1.1.2	b.1.1.2	6	34	1e4x_1.mmol	59237H1	59241L1	inter
b.1.1.2	b.1.1.2	6	34	1e4x_2.mmol	59239I2	59243M2	inter
b.1.1.2	b.1.1.2	6	34	1e6j.mmol	21454L	21455H	inter
b.1.1.2	b.1.1.2	6	34	1e6o.mmol	21452L	21453H	inter
b.1.1.2	b.1.1.2	6	34	1eap.mmol	21068A	21069B	inter
b.1.1.2	b.1.1.2	6	34	1ed3_1.mmol	20847A1	20848B1	inter
b.1.1.2	b.1.1.2	6	34	1ed3_2.mmol	20849D2	20850E2	inter
b.1.1.2	b.1.1.2	6	34	1egj.mmol	21456L	21457H	inter
b.1.1.2	b.1.1.2	6	34	1ehl.mmol	21458L	21459H	inter
b.1.1.2	b.1.1.2	6	34	1ejo.mmol	21398L	21399H	inter
b.1.1.2	b.1.1.2	6	34	1emt.mmol	21446L	21447H	inter
b.1.1.2	b.1.1.2	6	34	1eo8.mmol	21286G	21287I	inter
b.1.1.2	b.1.1.2	6	34	1eo8.mmol	21286L	21287H	inter
b.1.1.2	b.1.1.2	6	34	1eo8.mmol	21286O	21287P	inter
b.1.1.2	b.1.1.2	6	34	1etz_1.mmol	21442L1	21443H1	inter
b.1.1.2	b.1.1.2	6	34	1etz_2.mmol	21444A2	21445B2	inter
b.1.1.2	b.1.1.2	6	34	1f11_1.mmol	21420A1	21421B1	inter
b.1.1.2	b.1.1.2	6	34	1f11_2.mmol	21422C2	21423D2	inter
b.1.1.2	b.1.1.2	6	34	1f3d_1.mmol	21424L1	21426H1	inter
b.1.1.2	b.1.1.2	6	34	1f3d_2.mmol	21425J2	21427K2	inter
b.1.1.2	b.1.1.2	6	34	1f4w.mmol	21416L	21417H	inter
b.1.1.2	b.1.1.2	6	34	1f4x.mmol	21414L	21415H	inter
b.1.1.2	b.1.1.2	6	34	1f4y.mmol	21418L	21419H	inter
b.1.1.2	b.1.1.2	6	34	1f58.mmol	21342L	21343H	inter
b.1.1.2	b.1.1.2	6	34	1f8t.mmol	59706H	59708L	inter
b.1.1.2	b.1.1.2	6	34	1f90.mmol	59710H	59712L	inter
b.1.1.2	b.1.1.2	6	34	1fai.mmol	20948L	20949H	inter
b.1.1.2	b.1.1.2	6	34	1fbi_1.mmol	21078L1	21079H1	inter
b.1.1.2	b.1.1.2	6	34	1fbi_2.mmol	21080P2	21081Q2	inter
b.1.1.2	b.1.1.2	6	34	1fc2.mmol	21516D	21517D	intra
b.1.1.2	b.1.1.2	6	34	1fcc.mmol	21524A	21525A	intra
b.1.1.2	b.1.1.2	6	34	1fcc.mmol	21524F	21525F	intra
b.1.1.2	b.1.1.2	6	34	1fdl.mmol	21020L	21021H	inter
b.1.1.2	b.1.1.2	6	34	1fe8_1.mmol	59787D1	59793B1	inter
b.1.1.2	b.1.1.2	6	34	1fe8_1.mmol	59787H1	59793L1	inter
b.1.1.2	b.1.1.2	6	34	1fe8_2.mmol	59789I2	59795M2	inter
b.1.1.2	b.1.1.2	6	34	1fe8_2.mmol	59791J2	59797N2	inter
b.1.1.2	b.1.1.2	6	34	1ffn_1.mmol	76165A1	76167B1	inter
b.1.1.2	b.1.1.2	6	34	1ffn_2.mmol	76168D2	76170E2	inter
b.1.1.2	b.1.1.2	6	34	1ffo_1.mmol	76171A1	76173B1	inter
b.1.1.2	b.1.1.2	6	34	1ffo_2.mmol	76174D2	76176E2	inter
b.1.1.2	b.1.1.2	6	34	1ffp_1.mmol	76177A1	76179B1	inter
b.1.1.2	b.1.1.2	6	34	1ffp_2.mmol	76180D2	76182E2	inter
b.1.1.2	b.1.1.2	6	34	1fg2_1.mmol	20821A1	20822B1	inter
b.1.1.2	b.1.1.2	6	34	1fg2_2.mmol	20823D2	20824E2	inter
b.1.1.2	b.1.1.2	6	34	1fg2_3.mmol	20825G3	20826H3	inter
b.1.1.2	b.1.1.2	6	34	1fg2_4.mmol	20827J4	20828K4	inter
b.1.1.2	b.1.1.2	6	34	1fgn.mmol	21228L	21229H	inter
b.1.1.2	b.1.1.2	6	34	1fig.mmol	21016L	21017H	inter
b.1.1.2	b.1.1.2	6	34	1fj1_1.mmol	21148A1	21149B1	inter
b.1.1.2	b.1.1.2	6	34	1fj1_2.mmol	21150C2	21151D2	inter
b.1.1.2	b.1.1.2	6	34	1fl3_1.mmol	21448H1	21449L1	inter
b.1.1.2	b.1.1.2	6	34	1fl3_2.mmol	21450A2	21451B2	inter
b.1.1.2	b.1.1.2	6	34	1flr.mmol	20998L	20999H	inter
b.1.1.2	b.1.1.2	6	34	1fn4_1.mmol	59885A1	59887B1	inter
b.1.1.2	b.1.1.2	6	34	1fn4_2.mmol	59889C2	59891D2	inter
b.1.1.2	b.1.1.2	6	34	1fns.mmol	21280D	21281C	inter
b.1.1.2	b.1.1.2	6	34	1fns.mmol	21280L	21281H	inter
b.1.1.2	b.1.1.2	6	34	1fo0.mmol	20797H	20798L	inter
b.1.1.2	b.1.1.2	6	34	1for.mmol	21044L	21045H	inter
b.1.1.2	b.1.1.2	6	34	1fpt.mmol	21084C	21085B	inter
b.1.1.2	b.1.1.2	6	34	1fpt.mmol	21084F	21085E	inter
b.1.1.2	b.1.1.2	6	34	1fpt.mmol	21084L	21085H	inter
b.1.1.2	b.1.1.2	6	34	1frg.mmol	21018L	21019H	inter
b.1.1.2	b.1.1.2	6	34	1frt_3.mmol	20665A3	20666B3	inter
b.1.1.2	b.1.1.2	6	34	1frt_3.mmol	20665D3	20666C3	inter
b.1.1.2	b.1.1.2	6	34	1fsk_1.mmol	21430B1	21431C1	inter
b.1.1.2	b.1.1.2	6	34	1fsk_2.mmol	21432E2	21433F2	inter
b.1.1.2	b.1.1.2	6	34	1fsk_3.mmol	21434H3	21435I3	inter
b.1.1.2	b.1.1.2	6	34	1fsk_4.mmol	21436K4	21437L4	inter
b.1.1.2	b.1.1.2	6	34	1fzj.mmol	60146A	60148B	inter
b.1.1.2	b.1.1.2	6	34	1fzk.mmol	60149A	60151B	inter
b.1.1.2	b.1.1.2	6	34	1fzm.mmol	60152A	60154B	inter
b.1.1.2	b.1.1.2	6	34	1fzo.mmol	60155A	60157B	inter
b.1.1.2	b.1.1.2	6	34	1g6r_1.mmol	20811H1	20812L1	inter
b.1.1.2	b.1.1.2	6	34	1g6r_1.mmol	21554A1	21571B1	inter
b.1.1.2	b.1.1.2	6	34	1g6r_2.mmol	20813I2	20814M2	inter
b.1.1.2	b.1.1.2	6	34	1g6r_2.mmol	21555C2	21572D2	inter
b.1.1.2	b.1.1.2	6	34	1g7p.mmol	70153A	70155B	inter
b.1.1.2	b.1.1.2	6	34	1g7q.mmol	70156A	70158B	inter
b.1.1.2	b.1.1.2	6	34	1gaf.mmol	21114L	21115H	inter
b.1.1.2	b.1.1.2	6	34	1ggb.mmol	20970L	20971H	inter
b.1.1.2	b.1.1.2	6	34	1ggc.mmol	20976L	20977H	inter
b.1.1.2	b.1.1.2	6	34	1ggi_1.mmol	20972L1	20973H1	inter
b.1.1.2	b.1.1.2	6	34	1ggi_2.mmol	20974M2	20975J2	inter
b.1.1.2	b.1.1.2	6	34	1ghf.mmol	21138L	21139H	inter
b.1.1.2	b.1.1.2	6	34	1gig.mmol	21004L	21005H	inter
b.1.1.2	b.1.1.2	6	34	1gpo_1.mmol	21236L1	21237H1	inter
b.1.1.2	b.1.1.2	6	34	1gpo_2.mmol	21238M2	21239I2	inter
b.1.1.2	b.1.1.2	6	34	1h3p.mmol	76649H	76651L	inter
b.1.1.2	b.1.1.2	6	34	1hh6.mmol	21334A	21335B	inter
b.1.1.2	b.1.1.2	6	34	1hh6.mmol	21334E	21335D	inter
b.1.1.2	b.1.1.2	6	34	1hh9.mmol	21338A	21339B	inter
b.1.1.2	b.1.1.2	6	34	1hh9.mmol	21338E	21339D	inter
b.1.1.2	b.1.1.2	6	34	1hi6.mmol	21328A	21329B	inter
b.1.1.2	b.1.1.2	6	34	1hi6.mmol	21328E	21329D	inter
b.1.1.2	b.1.1.2	6	34	1hil_1.mmol	20896A1	20897B1	inter
b.1.1.2	b.1.1.2	6	34	1hil_2.mmol	20898C2	20899D2	inter
b.1.1.2	b.1.1.2	6	34	1him_1.mmol	20902L1	20903H1	inter
b.1.1.2	b.1.1.2	6	34	1him_2.mmol	20904M2	20905J2	inter
b.1.1.2	b.1.1.2	6	34	1hin.mmol	20906L	20907H	inter
b.1.1.2	b.1.1.2	6	34	1hkl.mmol	21120L	21121H	inter
b.1.1.2	b.1.1.2	6	34	1hoc.mmol	20815A	20816B	inter
b.1.1.2	b.1.1.2	6	34	1hq4_1.mmol	83622A1	83624B1	inter
b.1.1.2	b.1.1.2	6	34	1hq4_2.mmol	83626C2	83628D2	inter
b.1.1.2	b.1.1.2	6	34	1hys_2.mmol	61421C2	61423D2	inter
b.1.1.2	b.1.1.2	6	34	1hyx.mmol	21190L	21191H	inter
b.1.1.2	b.1.1.2	6	34	1hyy.mmol	21192L	21193H	inter
b.1.1.2	b.1.1.2	6	34	1i1a_1.mmol	20663A1	20664B1	inter
b.1.1.2	b.1.1.2	6	34	1i7z.mmol	61920A	61922B	inter
b.1.1.2	b.1.1.2	6	34	1i7z.mmol	61920G	61922E	inter
b.1.1.2	b.1.1.2	6	34	1i7z.mmol	61924C	61926D	inter
b.1.1.2	b.1.1.2	6	34	1i7z.mmol	61924H	61926F	inter
b.1.1.2	b.1.1.2	6	34	1i8m_1.mmol	66083A1	66085B1	inter
b.1.1.2	b.1.1.2	6	34	1i8m_2.mmol	66087H2	66089L2	inter
b.1.1.2	b.1.1.2	6	34	1i9i.mmol	71141H	71143L	inter
b.1.1.2	b.1.1.2	6	34	1i9j.mmol	71145H	71147L	inter
b.1.1.2	b.1.1.2	6	34	1iai.mmol	21104D	21105C	inter
b.1.1.2	b.1.1.2	6	34	1iai.mmol	21104L	21105H	inter
b.1.1.2	b.1.1.2	6	34	1iai.mmol	21106A	21107B	inter
b.1.1.2	b.1.1.2	6	34	1iai.mmol	21106M	21107I	inter
b.1.1.2	b.1.1.2	6	34	1ibg.mmol	21090L	21091H	inter
b.1.1.2	b.1.1.2	6	34	1ifh.mmol	20900L	20901H	inter
b.1.1.2	b.1.1.2	6	34	1igc.mmol	21088L	21089H	inter
b.1.1.2	b.1.1.2	6	34	1igf.mmol	20922L	20923H	inter
b.1.1.2	b.1.1.2	6	34	1igf.mmol	20924M	20925J	inter
b.1.1.2	b.1.1.2	6	34	1igf.mmol	20925J	20922L	inter
b.1.1.2	b.1.1.2	6	34	1igi.mmol	20932L	20933H	inter
b.1.1.2	b.1.1.2	6	34	1igj_1.mmol	20928A1	20929B1	inter
b.1.1.2	b.1.1.2	6	34	1igj_2.mmol	20930C2	20931D2	inter
b.1.1.2	b.1.1.2	6	34	1ikf.mmol	21086L	21087H	inter
b.1.1.2	b.1.1.2	6	34	1il1.mmol	62540A	62542B	inter
b.1.1.2	b.1.1.2	6	34	1ind.mmol	20942L	20943H	inter
b.1.1.2	b.1.1.2	6	34	1ine.mmol	20944L	20945H	inter
b.1.1.2	b.1.1.2	6	34	1inq.mmol	71247A	71249B	inter
b.1.1.2	b.1.1.2	6	34	1iqw.mmol	66278H	66280L	inter
b.1.1.2	b.1.1.2	6	34	1it9.mmol	76784H	76786L	inter
b.1.1.2	b.1.1.2	6	34	1j5o.mmol	71572H	71574L	inter
b.1.1.2	b.1.1.2	6	34	1jfq.mmol	66647H	66649L	inter
b.1.1.2	b.1.1.2	6	34	1jgl.mmol	66680H	66682L	inter
b.1.1.2	b.1.1.2	6	34	1jgu.mmol	66689H	66691L	inter
b.1.1.2	b.1.1.2	6	34	1jgv.mmol	66693H	66695L	inter
b.1.1.2	b.1.1.2	6	34	1jhk.mmol	66716H	66718L	inter
b.1.1.2	b.1.1.2	6	34	1jn6.mmol	66924A	66926B	inter
b.1.1.2	b.1.1.2	6	34	1jnh_1.mmol	66940A1	66942B1	inter
b.1.1.2	b.1.1.2	6	34	1jnh_2.mmol	66944C2	66946D2	inter
b.1.1.2	b.1.1.2	6	34	1jnh_3.mmol	66948E3	66950F3	inter
b.1.1.2	b.1.1.2	6	34	1jnh_4.mmol	66952G4	66954H4	inter
b.1.1.2	b.1.1.2	6	34	1jnl.mmol	66957B	66959A	inter
b.1.1.2	b.1.1.2	6	34	1jnl.mmol	66957H	66959L	inter
b.1.1.2	b.1.1.2	6	34	1jnn.mmol	66961B	66963A	inter
b.1.1.2	b.1.1.2	6	34	1jnn.mmol	66961H	66963L	inter
b.1.1.2	b.1.1.2	6	34	1jpf.mmol	67016A	67018B	inter
b.1.1.2	b.1.1.2	6	34	1jpg.mmol	67019A	67021B	inter
b.1.1.2	b.1.1.2	6	34	1juf.mmol	71881A	71883B	inter
b.1.1.2	b.1.1.2	6	34	1k4c.mmol	68127A	68129B	inter
b.1.1.2	b.1.1.2	6	34	1k4c.mmol	68127F	68129E	inter
b.1.1.2	b.1.1.2	6	34	1k4c.mmol	68127I	68129G	inter
b.1.1.2	b.1.1.2	6	34	1k4c.mmol	68127L	68129K	inter
b.1.1.2	b.1.1.2	6	34	1k4d.mmol	68132A	68134B	inter
b.1.1.2	b.1.1.2	6	34	1k4d.mmol	68132F	68134E	inter
b.1.1.2	b.1.1.2	6	34	1k4d.mmol	68132I	68134G	inter
b.1.1.2	b.1.1.2	6	34	1k4d.mmol	68132L	68134K	inter
b.1.1.2	b.1.1.2	6	34	1k6q.mmol	72093H	72095L	inter
b.1.1.2	b.1.1.2	6	34	1k8d.mmol	68292A	68294B	inter
b.1.1.2	b.1.1.2	6	34	1k8i.mmol	68301A	68303B	inter
b.1.1.2	b.1.1.2	6	34	1kb5.mmol	21240L	21241H	inter
b.1.1.2	b.1.1.2	6	34	1kbg.mmol	20793H	20794L	inter
b.1.1.2	b.1.1.2	6	34	1kc5.mmol	72295B	72297A	inter
b.1.1.2	b.1.1.2	6	34	1kc5.mmol	72295H	72297L	inter
b.1.1.2	b.1.1.2	6	34	1kcr.mmol	72304H	72306L	inter
b.1.1.2	b.1.1.2	6	34	1kcs.mmol	72308H	72310L	inter
b.1.1.2	b.1.1.2	6	34	1kcu.mmol	72312B	72314A	inter
b.1.1.2	b.1.1.2	6	34	1kcu.mmol	72312H	72314L	inter
b.1.1.2	b.1.1.2	6	34	1kcv.mmol	72316H	72318L	inter
b.1.1.2	b.1.1.2	6	34	1keg.mmol	77346H	77348L	inter
b.1.1.2	b.1.1.2	6	34	1kel.mmol	21142L	21143H	inter
b.1.1.2	b.1.1.2	6	34	1kem.mmol	21144L	21145H	inter
b.1.1.2	b.1.1.2	6	34	1ken.mmol	72380H	72382L	inter
b.1.1.2	b.1.1.2	6	34	1ken.mmol	72384T	72386U	inter
b.1.1.2	b.1.1.2	6	34	1kj2_1.mmol	72563H1	72567L1	inter
b.1.1.2	b.1.1.2	6	34	1kj2_2.mmol	72565I2	72568M2	inter
b.1.1.2	b.1.1.2	6	34	1kj3_1.mmol	72569H1	72573L1	inter
b.1.1.2	b.1.1.2	6	34	1kj3_2.mmol	72571I2	72574M2	inter
b.1.1.2	b.1.1.2	6	34	1kj3_3.mmol	72569H3	72573L3	inter
b.1.1.2	b.1.1.2	6	34	1kj3_3.mmol	72571B3	72574A3	inter
b.1.1.2	b.1.1.2	6	34	1kjm.mmol	77416A	77418B	inter
b.1.1.2	b.1.1.2	6	34	1kjm.mmol	77416D	77418E	inter
b.1.1.2	b.1.1.2	6	34	1kjv.mmol	77421A	77423B	inter
b.1.1.2	b.1.1.2	6	34	1kn2.mmol	72761H	72763L	inter
b.1.1.2	b.1.1.2	6	34	1kn4.mmol	72766H	72768L	inter
b.1.1.2	b.1.1.2	6	34	1kno_1.mmol	21062A1	21063B1	inter
b.1.1.2	b.1.1.2	6	34	1kno_2.mmol	21064C2	21065D2	inter
b.1.1.2	b.1.1.2	6	34	1kno_3.mmol	21066E3	21067F3	inter
b.1.1.2	b.1.1.2	6	34	1kpu.mmol	84456A	84458B	inter
b.1.1.2	b.1.1.2	6	34	1kpv.mmol	84459A	84461B	inter
b.1.1.2	b.1.1.2	6	34	1l7t.mmol	77800H	77802L	inter
b.1.1.2	b.1.1.2	6	34	1ld9_1.mmol	20835A1	20836B1	inter
b.1.1.2	b.1.1.2	6	34	1ld9_2.mmol	20837D2	20838E2	inter
b.1.1.2	b.1.1.2	6	34	1ldp.mmol	20839C	20840D	inter
b.1.1.2	b.1.1.2	6	34	1ldp.mmol	20839H	20840L	inter
b.1.1.2	b.1.1.2	6	34	1leg_1.mmol	73869A1	73871B1	inter
b.1.1.2	b.1.1.2	6	34	1lek.mmol	73872A	73874B	inter
b.1.1.2	b.1.1.2	6	34	1lk2.mmol	91056A	91058B	inter
b.1.1.2	b.1.1.2	6	34	1lk3_1.mmol	73953H1	73957L1	inter
b.1.1.2	b.1.1.2	6	34	1lk3_2.mmol	73955I2	73959M2	inter
b.1.1.2	b.1.1.2	6	34	1lo0_1.mmol	74120X1	74122Y1	inter
b.1.1.2	b.1.1.2	6	34	1lo0_2.mmol	74116H2	74118L2	inter
b.1.1.2	b.1.1.2	6	34	1lo2_1.mmol	74128X1	74130Y1	inter
b.1.1.2	b.1.1.2	6	34	1lo2_2.mmol	74124H2	74126L2	inter
b.1.1.2	b.1.1.2	6	34	1lo3_1.mmol	74136X1	74138Y1	inter
b.1.1.2	b.1.1.2	6	34	1lo3_2.mmol	74132H2	74134L2	inter
b.1.1.2	b.1.1.2	6	34	1lo4.mmol	74140H	74142L	inter
b.1.1.2	b.1.1.2	6	34	1lp9_1.mmol	91087E1	91089F1	inter
b.1.1.2	b.1.1.2	6	34	1lp9_2.mmol	91094L2	91096M2	inter
b.1.1.2	b.1.1.2	6	34	1m71.mmol	84852A	84854B	inter
b.1.1.2	b.1.1.2	6	34	1m7d.mmol	84862A	84864B	inter
b.1.1.2	b.1.1.2	6	34	1m7i.mmol	84866A	84868B	inter
b.1.1.2	b.1.1.2	6	34	1mam.mmol	20982L	20983H	inter
b.1.1.2	b.1.1.2	6	34	1mcp.mmol	20958L	20959H	inter
b.1.1.2	b.1.1.2	6	34	1mex.mmol	91258H	91260L	inter
b.1.1.2	b.1.1.2	6	34	1mf2.mmol	21198L	21199H	inter
b.1.1.2	b.1.1.2	6	34	1mf2.mmol	21200M	21201N	inter
b.1.1.2	b.1.1.2	6	34	1mfb.mmol	20984L	20985H	inter
b.1.1.2	b.1.1.2	6	34	1mfc.mmol	20988L	20989H	inter
b.1.1.2	b.1.1.2	6	34	1mfd.mmol	20990L	20991H	inter
b.1.1.2	b.1.1.2	6	34	1mfe.mmol	20986L	20987H	inter
b.1.1.2	b.1.1.2	6	34	1mh5_1.mmol	91267A1	91269B1	inter
b.1.1.2	b.1.1.2	6	34	1mh5_2.mmol	91271H2	91273L2	inter
b.1.1.2	b.1.1.2	6	34	1mhc_1.mmol	20831A1	20832B1	inter
b.1.1.2	b.1.1.2	6	34	1mhc_2.mmol	20833D2	20834E2	inter
b.1.1.2	b.1.1.2	6	34	1mhh_1.mmol	79120A1	79122B1	inter
b.1.1.2	b.1.1.2	6	34	1mhh_2.mmol	79124C2	79126D2	inter
b.1.1.2	b.1.1.2	6	34	1mhp.mmol	84968H	84970L	inter
b.1.1.2	b.1.1.2	6	34	1mie.mmol	91282H	91284L	inter
b.1.1.2	b.1.1.2	6	34	1mim.mmol	21158L	21159H	inter
b.1.1.2	b.1.1.2	6	34	1mj7.mmol	91287H	91289L	inter
b.1.1.2	b.1.1.2	6	34	1mj8.mmol	91291H	91293L	inter
b.1.1.2	b.1.1.2	6	34	1mjj_1.mmol	91295A1	91297B1	inter
b.1.1.2	b.1.1.2	6	34	1mjj_2.mmol	91299H2	91301L2	inter
b.1.1.2	b.1.1.2	6	34	1mju.mmol	91303H	91305L	inter
b.1.1.2	b.1.1.2	6	34	1mlb.mmol	21092A	21093B	inter
b.1.1.2	b.1.1.2	6	34	1mlc_1.mmol	21094A1	21095B1	inter
b.1.1.2	b.1.1.2	6	34	1mlc_2.mmol	21096C2	21097D2	inter
b.1.1.2	b.1.1.2	6	34	1mnu.mmol	21350B	21351A	inter
b.1.1.2	b.1.1.2	6	34	1mnu.mmol	21350L	21351H	inter
b.1.1.2	b.1.1.2	6	34	1mpa.mmol	21164L	21165H	inter
b.1.1.2	b.1.1.2	6	34	1mrc.mmol	21076L	21077H	inter
b.1.1.2	b.1.1.2	6	34	1mrd.mmol	21070L	21071H	inter
b.1.1.2	b.1.1.2	6	34	1mre.mmol	21072L	21073H	inter
b.1.1.2	b.1.1.2	6	34	1mrf.mmol	21074L	21075H	inter
b.1.1.2	b.1.1.2	6	34	1mwa.mmol	79559A	79561B	inter
b.1.1.2	b.1.1.2	6	34	1mwa.mmol	79563C	79565D	inter
b.1.1.2	b.1.1.2	6	34	1mwa.mmol	79566H	79570L	inter
b.1.1.2	b.1.1.2	6	34	1mwa.mmol	79568I	79571M	inter
b.1.1.2	b.1.1.2	6	34	1n3n_1.mmol	85303A1	85305B1	inter
b.1.1.2	b.1.1.2	6	34	1n3n_2.mmol	85312G2	85314H2	inter
b.1.1.2	b.1.1.2	6	34	1n3n_3.mmol	85309E3	85311F3	inter
b.1.1.2	b.1.1.2	6	34	1n3n_4.mmol	85306C4	85308D4	inter
b.1.1.2	b.1.1.2	6	34	1n59_1.mmol	80008A1	80010B1	inter
b.1.1.2	b.1.1.2	6	34	1n59_2.mmol	80011C2	80013D2	inter
b.1.1.2	b.1.1.2	6	34	1n5a_1.mmol	80014A1	80016B1	inter
b.1.1.2	b.1.1.2	6	34	1n5a_2.mmol	80017D2	80019E2	inter
b.1.1.2	b.1.1.2	6	34	1n5a_3.mmol	80020G3	80022H3	inter
b.1.1.2	b.1.1.2	6	34	1n5a_4.mmol	80023J4	80025K4	inter
b.1.1.2	b.1.1.2	6	34	1n5y_2.mmol	80061B2	80063A2	inter
b.1.1.2	b.1.1.2	6	34	1n5y_2.mmol	80061H2	80063L2	inter
b.1.1.2	b.1.1.2	6	34	1n64.mmol	80115H	80117L	inter
b.1.1.2	b.1.1.2	6	34	1n6q.mmol	80208H	80210L	inter
b.1.1.2	b.1.1.2	6	34	1n7m.mmol	80253H	80255L	inter
b.1.1.2	b.1.1.2	6	34	1nak_1.mmol	91754H1	91758L1	inter
b.1.1.2	b.1.1.2	6	34	1nak_2.mmol	91756I2	91760M2	inter
b.1.1.2	b.1.1.2	6	34	1nam.mmol	85490H	85492L	inter
b.1.1.2	b.1.1.2	6	34	1nan.mmol	85493H	85498P	inter
b.1.1.2	b.1.1.2	6	34	1nan.mmol	85495I	85496L	inter
b.1.1.2	b.1.1.2	6	34	1nbv.mmol	20992L	20993H	inter
b.1.1.2	b.1.1.2	6	34	1nby.mmol	85537A	85539B	inter
b.1.1.2	b.1.1.2	6	34	1nbz.mmol	85542A	85544B	inter
b.1.1.2	b.1.1.2	6	34	1nc2_1.mmol	91782A1	91784B1	inter
b.1.1.2	b.1.1.2	6	34	1nc2_2.mmol	91786C2	91788D2	inter
b.1.1.2	b.1.1.2	6	34	1nc4_1.mmol	91790A1	91792B1	inter
b.1.1.2	b.1.1.2	6	34	1nc4_2.mmol	91794C2	91796D2	inter
b.1.1.2	b.1.1.2	6	34	1nca.mmol	21038B	21039C	inter
b.1.1.2	b.1.1.2	6	34	1nca.mmol	21038E	21039F	inter
b.1.1.2	b.1.1.2	6	34	1nca.mmol	21038I	21039J	inter
b.1.1.2	b.1.1.2	6	34	1nca.mmol	21038L	21039H	inter
b.1.1.2	b.1.1.2	6	34	1ncb.mmol	21036C	21037B	inter
b.1.1.2	b.1.1.2	6	34	1ncb.mmol	21036F	21037E	inter
b.1.1.2	b.1.1.2	6	34	1ncb.mmol	21036J	21037I	inter
b.1.1.2	b.1.1.2	6	34	1ncb.mmol	21036L	21037H	inter
b.1.1.2	b.1.1.2	6	34	1ncc.mmol	21042B	21043C	inter
b.1.1.2	b.1.1.2	6	34	1ncc.mmol	21042E	21043F	inter
b.1.1.2	b.1.1.2	6	34	1ncc.mmol	21042I	21043J	inter
b.1.1.2	b.1.1.2	6	34	1ncc.mmol	21042L	21043H	inter
b.1.1.2	b.1.1.2	6	34	1ncd.mmol	21040C	21041B	inter
b.1.1.2	b.1.1.2	6	34	1ncd.mmol	21040F	21041E	inter
b.1.1.2	b.1.1.2	6	34	1ncd.mmol	21040J	21041I	inter
b.1.1.2	b.1.1.2	6	34	1ncd.mmol	21040L	21041H	inter
b.1.1.2	b.1.1.2	6	34	1ncw.mmol	85556H	85558L	inter
b.1.1.2	b.1.1.2	6	34	1nd0_1.mmol	85560A1	85562B1	inter
b.1.1.2	b.1.1.2	6	34	1nd0_2.mmol	85564C2	85566D2	inter
b.1.1.2	b.1.1.2	6	34	1nd0_3.mmol	85568E3	85570F3	inter
b.1.1.2	b.1.1.2	6	34	1nd0_4.mmol	85572G4	85574H4	inter
b.1.1.2	b.1.1.2	6	34	1ndg.mmol	85577A	85579B	inter
b.1.1.2	b.1.1.2	6	34	1ndm.mmol	85582A	85584B	inter
b.1.1.2	b.1.1.2	6	34	1nez_1.mmol	85589A1	85591B1	inter
b.1.1.2	b.1.1.2	6	34	1nfd_1.mmol	21204G1	21205H1	inter
b.1.1.2	b.1.1.2	6	34	1nfd_1.mmol	21551C1	21568D1	inter
b.1.1.2	b.1.1.2	6	34	1nfd_2.mmol	21202E2	21203F2	inter
b.1.1.2	b.1.1.2	6	34	1nfd_2.mmol	21550A2	21567B2	inter
b.1.1.2	b.1.1.2	6	34	1ngp.mmol	21122L	21123H	inter
b.1.1.2	b.1.1.2	6	34	1ngq.mmol	21124L	21125H	inter
b.1.1.2	b.1.1.2	6	34	1ngw_1.mmol	80493H1	80495L1	inter
b.1.1.2	b.1.1.2	6	34	1ngw_2.mmol	80489A2	80491B2	inter
b.1.1.2	b.1.1.2	6	34	1ngx_1.mmol	85703A1	85705B1	inter
b.1.1.2	b.1.1.2	6	34	1ngx_2.mmol	85707H2	85709L2	inter
b.1.1.2	b.1.1.2	6	34	1ngy.mmol	80497A	80499B	inter
b.1.1.2	b.1.1.2	6	34	1ngz.mmol	80501A	80503B	inter
b.1.1.2	b.1.1.2	6	34	1nj9_1.mmol	91902H1	91904L1	inter
b.1.1.2	b.1.1.2	6	34	1nj9_2.mmol	91898A2	91900B2	inter
b.1.1.2	b.1.1.2	6	34	1nlb.mmol	80622B	80624A	inter
b.1.1.2	b.1.1.2	6	34	1nlb.mmol	80622H	80624L	inter
b.1.1.2	b.1.1.2	6	34	1nld.mmol	21140L	21141H	inter
b.1.1.2	b.1.1.2	6	34	1nsn.mmol	21102L	21103H	inter
b.1.1.2	b.1.1.2	6	34	1oak.mmol	21282L	21283H	inter
b.1.1.2	b.1.1.2	6	34	1ob1_1.mmol	86749A1	86751B1	inter
b.1.1.2	b.1.1.2	6	34	1ob1_2.mmol	86755D2	86757E2	inter
b.1.1.2	b.1.1.2	6	34	1opg.mmol	21100L	21101H	inter
b.1.1.2	b.1.1.2	6	34	1oqo_1.mmol	87313A1	87314A1	intra
b.1.1.2	b.1.1.2	6	34	1oqo_2.mmol	87315B2	87316B2	intra
b.1.1.2	b.1.1.2	6	34	1oqx_1.mmol	87325A1	87326A1	intra
b.1.1.2	b.1.1.2	6	34	1oqx_2.mmol	87327B2	87328B2	intra
b.1.1.2	b.1.1.2	6	34	1orq.mmol	87345A	87347B	inter
b.1.1.2	b.1.1.2	6	34	1orq.mmol	87345F	87347E	inter
b.1.1.2	b.1.1.2	6	34	1orq.mmol	87345I	87347H	inter
b.1.1.2	b.1.1.2	6	34	1orq.mmol	87345L	87347K	inter
b.1.1.2	b.1.1.2	6	34	1ors.mmol	87350A	87352B	inter
b.1.1.2	b.1.1.2	6	34	1osp.mmol	21146L	21147H	inter
b.1.1.2	b.1.1.2	6	34	1osz.mmol	20795A	20796B	inter
b.1.1.2	b.1.1.2	6	34	1ots.mmol	87418C	87420D	inter
b.1.1.2	b.1.1.2	6	34	1ots.mmol	87422E	87424F	inter
b.1.1.2	b.1.1.2	6	34	1ott.mmol	87428C	87430D	inter
b.1.1.2	b.1.1.2	6	34	1ott.mmol	87432E	87434F	inter
b.1.1.2	b.1.1.2	6	34	1otu.mmol	87438C	87440D	inter
b.1.1.2	b.1.1.2	6	34	1otu.mmol	87442E	87444F	inter
b.1.1.2	b.1.1.2	6	34	1p1z.mmol	93903A	93905B	inter
b.1.1.2	b.1.1.2	6	34	1p2c_1.mmol	93916A1	93918B1	inter
b.1.1.2	b.1.1.2	6	34	1p2c_2.mmol	93921D2	93923E2	inter
b.1.1.2	b.1.1.2	6	34	1p4l.mmol	94106A	94108B	inter
b.1.1.2	b.1.1.2	6	34	1p7k_1.mmol	94288A1	94290B1	inter
b.1.1.2	b.1.1.2	6	34	1p7k_2.mmol	94292H2	94294L2	inter
b.1.1.2	b.1.1.2	6	34	1pfc.mmol	21546A	21546B	inter
b.1.1.2	b.1.1.2	6	34	1pg7_1.mmol	94675H1	94679L1	inter
b.1.1.2	b.1.1.2	6	34	1pg7_1.mmol	94683W1	94685X1	inter
b.1.1.2	b.1.1.2	6	34	1pg7_2.mmol	94677I2	94681M2	inter
b.1.1.2	b.1.1.2	6	34	1pg7_2.mmol	94687Y2	94689Z2	inter
b.1.1.2	b.1.1.2	6	34	1pkq_1.mmol	88149A1	88151B1	inter
b.1.1.2	b.1.1.2	6	34	1pkq_2.mmol	88154F2	88156G2	inter
b.1.1.2	b.1.1.2	6	34	1plg.mmol	21112B	21113A	inter
b.1.1.2	b.1.1.2	6	34	1plg.mmol	21112L	21113H	inter
b.1.1.2	b.1.1.2	6	34	1psk.mmol	21168L	21169H	inter
b.1.1.2	b.1.1.2	6	34	1pz5.mmol	95402A	95404B	inter
b.1.1.2	b.1.1.2	6	34	1pz5.mmol	95402E	95404D	inter
b.1.1.2	b.1.1.2	6	34	1pz5.mmol	95404B	95404D	inter
b.1.1.2	b.1.1.2	6	34	1q0x.mmol	95518H	95520L	inter
b.1.1.2	b.1.1.2	6	34	1q0y.mmol	95522H	95524L	inter
b.1.1.2	b.1.1.2	6	34	1q72.mmol	96015H	96017L	inter
b.1.1.2	b.1.1.2	6	34	1q9l_1.mmol	96281A1	96283B1	inter
b.1.1.2	b.1.1.2	6	34	1q9l_2.mmol	96285C2	96287D2	inter
b.1.1.2	b.1.1.2	6	34	1q9o_1.mmol	96293A1	96295B1	inter
b.1.1.2	b.1.1.2	6	34	1q9o_2.mmol	96297C2	96299D2	inter
b.1.1.2	b.1.1.2	6	34	1q9q.mmol	96302A	96304B	inter
b.1.1.2	b.1.1.2	6	34	1q9r.mmol	96306A	96308B	inter
b.1.1.2	b.1.1.2	6	34	1q9t.mmol	96311A	96313B	inter
b.1.1.2	b.1.1.2	6	34	1q9v.mmol	96317A	96319B	inter
b.1.1.2	b.1.1.2	6	34	1q9w_1.mmol	96321A1	96323B1	inter
b.1.1.2	b.1.1.2	6	34	1q9w_2.mmol	96325C2	96327D2	inter
b.1.1.2	b.1.1.2	6	34	1qbl.mmol	21354L	21355H	inter
b.1.1.2	b.1.1.2	6	34	1qbm.mmol	21356L	21357H	inter
b.1.1.2	b.1.1.2	6	34	1qfu.mmol	21284G	21285I	inter
b.1.1.2	b.1.1.2	6	34	1qfu.mmol	21284L	21285H	inter
b.1.1.2	b.1.1.2	6	34	1qfu.mmol	21284O	21285P	inter
b.1.1.2	b.1.1.2	6	34	1qkz.mmol	21166L	21167H	inter
b.1.1.2	b.1.1.2	6	34	1qo3.mmol	20841A	20842B	inter
b.1.1.2	b.1.1.2	6	34	1qyg.mmol	96590H	96592L	inter
b.1.1.2	b.1.1.2	6	34	1r0a.mmol	104680H	104682L	inter
b.1.1.2	b.1.1.2	6	34	1r24_1.mmol	21376A1	21377B1	inter
b.1.1.2	b.1.1.2	6	34	1r24_2.mmol	21378C2	21379D2	inter
b.1.1.2	b.1.1.2	6	34	1r3i.mmol	96925D	96927B	inter
b.1.1.2	b.1.1.2	6	34	1r3i.mmol	96925G	96927E	inter
b.1.1.2	b.1.1.2	6	34	1r3i.mmol	96925H	96927L	inter
b.1.1.2	b.1.1.2	6	34	1r3i.mmol	96925K	96927J	inter
b.1.1.2	b.1.1.2	6	34	1r3j.mmol	96929A	96931B	inter
b.1.1.2	b.1.1.2	6	34	1r3j.mmol	96929E	96931F	inter
b.1.1.2	b.1.1.2	6	34	1r3j.mmol	96929G	96931I	inter
b.1.1.2	b.1.1.2	6	34	1r3j.mmol	96929K	96931L	inter
b.1.1.2	b.1.1.2	6	34	1r3k.mmol	96934A	96936B	inter
b.1.1.2	b.1.1.2	6	34	1r3k.mmol	96934E	96936F	inter
b.1.1.2	b.1.1.2	6	34	1r3k.mmol	96934G	96936I	inter
b.1.1.2	b.1.1.2	6	34	1r3k.mmol	96934K	96936L	inter
b.1.1.2	b.1.1.2	6	34	1r3l.mmol	96939A	96941B	inter
b.1.1.2	b.1.1.2	6	34	1r3l.mmol	96939E	96941F	inter
b.1.1.2	b.1.1.2	6	34	1r3l.mmol	96939G	96941I	inter
b.1.1.2	b.1.1.2	6	34	1r3l.mmol	96939K	96941L	inter
b.1.1.2	b.1.1.2	6	34	1r5v.mmol	97120C	97118B	inter
b.1.1.2	b.1.1.2	6	34	1rfd.mmol	97373H	97375L	inter
b.1.1.2	b.1.1.2	6	34	1rhh_1.mmol	97474A1	97476B1	inter
b.1.1.2	b.1.1.2	6	34	1rhh_2.mmol	97478C2	97480D2	inter
b.1.1.2	b.1.1.2	6	34	1rih.mmol	97510H	97512L	inter
b.1.1.2	b.1.1.2	6	34	1riu.mmol	97519H	97521L	inter
b.1.1.2	b.1.1.2	6	34	1riv.mmol	97523H	97525L	inter
b.1.1.2	b.1.1.2	6	34	1rmf.mmol	21082L	21083H	inter
b.1.1.2	b.1.1.2	6	34	1ru9.mmol	97852H	97854L	inter
b.1.1.2	b.1.1.2	6	34	1rua.mmol	97856H	97858L	inter
b.1.1.2	b.1.1.2	6	34	1ruk.mmol	97860H	97862L	inter
b.1.1.2	b.1.1.2	6	34	1rul.mmol	97864H	97866L	inter
b.1.1.2	b.1.1.2	6	34	1rum.mmol	97868H	97870L	inter
b.1.1.2	b.1.1.2	6	34	1rup.mmol	97872H	97874L	inter
b.1.1.2	b.1.1.2	6	34	1ruq.mmol	97876H	97878L	inter
b.1.1.2	b.1.1.2	6	34	1rur.mmol	97880H	97882L	inter
b.1.1.2	b.1.1.2	6	34	1s5h.mmol	105268A	105270B	inter
b.1.1.2	b.1.1.2	6	34	1s5h.mmol	105268E	105270F	inter
b.1.1.2	b.1.1.2	6	34	1s5h.mmol	105268G	105270I	inter
b.1.1.2	b.1.1.2	6	34	1s5h.mmol	105268K	105270L	inter
b.1.1.2	b.1.1.2	6	34	1s5i.mmol	105273H	105275L	inter
b.1.1.2	b.1.1.2	6	34	1s78_1.mmol	98625B1	98627F1	inter
b.1.1.2	b.1.1.2	6	34	1s78_1.mmol	98625C1	98627D1	inter
b.1.1.2	b.1.1.2	6	34	1s78_2.mmol	98629A2	98631D2	inter
b.1.1.2	b.1.1.2	6	34	1s78_2.mmol	98629E2	98631F2	inter
b.1.1.2	b.1.1.2	6	34	1s7q.mmol	98655A	98657B	inter
b.1.1.2	b.1.1.2	6	34	1s7r_1.mmol	98658A1	98660B1	inter
b.1.1.2	b.1.1.2	6	34	1s7r_2.mmol	98661D2	98663E2	inter
b.1.1.2	b.1.1.2	6	34	1s7s.mmol	98664A	98666B	inter
b.1.1.2	b.1.1.2	6	34	1s7t_1.mmol	98667A1	98669B1	inter
b.1.1.2	b.1.1.2	6	34	1s7t_2.mmol	98670D2	98672E2	inter
b.1.1.2	b.1.1.2	6	34	1s7u_1.mmol	98673A1	98675B1	inter
b.1.1.2	b.1.1.2	6	34	1s7u_2.mmol	98676D2	98678E2	inter
b.1.1.2	b.1.1.2	6	34	1s7u_3.mmol	98679G3	98681H3	inter
b.1.1.2	b.1.1.2	6	34	1s7u_4.mmol	98682J4	98684K4	inter
b.1.1.2	b.1.1.2	6	34	1s7v_1.mmol	98685A1	98687B1	inter
b.1.1.2	b.1.1.2	6	34	1s7v_2.mmol	98688D2	98690E2	inter
b.1.1.2	b.1.1.2	6	34	1s7w_1.mmol	98691A1	98693B1	inter
b.1.1.2	b.1.1.2	6	34	1s7w_2.mmol	98694D2	98696E2	inter
b.1.1.2	b.1.1.2	6	34	1s7w_3.mmol	98697G3	98699H3	inter
b.1.1.2	b.1.1.2	6	34	1s7w_4.mmol	98700J4	98702K4	inter
b.1.1.2	b.1.1.2	6	34	1s7x_1.mmol	98703A1	98705B1	inter
b.1.1.2	b.1.1.2	6	34	1s7x_2.mmol	98706D2	98708E2	inter
b.1.1.2	b.1.1.2	6	34	1s7x_3.mmol	98709G3	98711H3	inter
b.1.1.2	b.1.1.2	6	34	1s7x_4.mmol	98712J4	98714K4	inter
b.1.1.2	b.1.1.2	6	34	1sbs.mmol	21358B	21359A	inter
b.1.1.2	b.1.1.2	6	34	1sbs.mmol	21358L	21359H	inter
b.1.1.2	b.1.1.2	6	34	1sbs.mmol	21359A	21359H	inter
b.1.1.2	b.1.1.2	6	34	1sm3.mmol	21360L	21361H	inter
b.1.1.2	b.1.1.2	6	34	1sy6.mmol	106114H	106116L	inter
b.1.1.2	b.1.1.2	6	34	1t03_2.mmol	99057H2	99059L2	inter
b.1.1.2	b.1.1.2	6	34	1t66_1.mmol	106550H1	106552L1	inter
b.1.1.2	b.1.1.2	6	34	1t66_2.mmol	106546C2	106548D2	inter
b.1.1.2	b.1.1.2	6	34	1tcr.mmol	21549A	21564B	inter
b.1.1.2	b.1.1.2	6	34	1tcr.mmol	21549D	21564C	inter
b.1.1.2	b.1.1.2	6	34	1tet.mmol	20996L	20997H	inter
b.1.1.2	b.1.1.2	6	34	1tpx.mmol	107191B	107193C	inter
b.1.1.2	b.1.1.2	6	34	1tqb.mmol	107214B	107216C	inter
b.1.1.2	b.1.1.2	6	34	1tqc.mmol	107219B	107221C	inter
b.1.1.2	b.1.1.2	6	34	1tzh.mmol	107478A	107480B	inter
b.1.1.2	b.1.1.2	6	34	1tzh.mmol	107482H	107484L	inter
b.1.1.2	b.1.1.2	6	34	1tzi.mmol	107488A	107490B	inter
b.1.1.2	b.1.1.2	6	34	1tzi.mmol	107488E	107490D	inter
b.1.1.2	b.1.1.2	6	34	1ub5_1.mmol	99144A1	99146B1	inter
b.1.1.2	b.1.1.2	6	34	1ub5_2.mmol	99148H2	99150L2	inter
b.1.1.2	b.1.1.2	6	34	1ub6_1.mmol	99152A1	99154B1	inter
b.1.1.2	b.1.1.2	6	34	1ub6_2.mmol	99156H2	99158L2	inter
b.1.1.2	b.1.1.2	6	34	1ucb.mmol	21132L	21133H	inter
b.1.1.2	b.1.1.2	6	34	1uwe_1.mmol	100104H1	100106L1	inter
b.1.1.2	b.1.1.2	6	34	1uwe_2.mmol	100108U2	100110V2	inter
b.1.1.2	b.1.1.2	6	34	1uwe_3.mmol	100112X3	100114Y3	inter
b.1.1.2	b.1.1.2	6	34	1uwg_1.mmol	100116H1	100118L1	inter
b.1.1.2	b.1.1.2	6	34	1uwg_2.mmol	100120X2	100122Y2	inter
b.1.1.2	b.1.1.2	6	34	1uz6_1.mmol	108151E1	108153F1	inter
b.1.1.2	b.1.1.2	6	34	1uz6_2.mmol	108163V2	108165W2	inter
b.1.1.2	b.1.1.2	6	34	1uz6_3.mmol	108155H3	108157L3	inter
b.1.1.2	b.1.1.2	6	34	1uz6_4.mmol	108159M4	108161P4	inter
b.1.1.2	b.1.1.2	6	34	1uz8_1.mmol	108167A1	108169B1	inter
b.1.1.2	b.1.1.2	6	34	1uz8_2.mmol	108171H2	108173L2	inter
b.1.1.2	b.1.1.2	6	34	1v7m.mmol	100451H	100455L	inter
b.1.1.2	b.1.1.2	6	34	1v7m.mmol	100453I	100457M	inter
b.1.1.2	b.1.1.2	6	34	1v7n_1.mmol	100461H1	100469L1	inter
b.1.1.2	b.1.1.2	6	34	1v7n_1.mmol	100467K1	100475O1	inter
b.1.1.2	b.1.1.2	6	34	1v7n_2.mmol	100463I2	100471M2	inter
b.1.1.2	b.1.1.2	6	34	1v7n_2.mmol	100465J2	100473N2	inter
b.1.1.2	b.1.1.2	6	34	1vac.mmol	20791A	20792B	inter
b.1.1.2	b.1.1.2	6	34	1vad.mmol	20789A	20790B	inter
b.1.1.2	b.1.1.2	6	34	1wej.mmol	21352L	21353H	inter
b.1.1.2	b.1.1.2	6	34	1yec.mmol	21174L	21175H	inter
b.1.1.2	b.1.1.2	6	34	1yed_1.mmol	21178L1	21179H1	inter
b.1.1.2	b.1.1.2	6	34	1yed_2.mmol	21180A2	21181B2	inter
b.1.1.2	b.1.1.2	6	34	1yee.mmol	21186L	21187H	inter
b.1.1.2	b.1.1.2	6	34	1yef.mmol	21182A	21183B	inter
b.1.1.2	b.1.1.2	6	34	1yef.mmol	21182L	21183H	inter
b.1.1.2	b.1.1.2	6	34	1yeg.mmol	21184L	21185H	inter
b.1.1.2	b.1.1.2	6	34	1yeh.mmol	21188A	21189B	inter
b.1.1.2	b.1.1.2	6	34	1yeh.mmol	21188L	21189H	inter
b.1.1.2	b.1.1.2	6	34	1yei.mmol	21172L	21173H	inter
b.1.1.2	b.1.1.2	6	34	1yej.mmol	21170L	21171H	inter
b.1.1.2	b.1.1.2	6	34	1yek.mmol	21176A	21177B	inter
b.1.1.2	b.1.1.2	6	34	1yek.mmol	21176L	21177H	inter
b.1.1.2	b.1.1.2	6	34	1yuh_1.mmol	21128L1	21129H1	inter
b.1.1.2	b.1.1.2	6	34	1yuh_2.mmol	21130A2	21131B2	inter
b.1.1.2	b.1.1.2	6	34	25c8.mmol	21290L	21291H	inter
b.1.1.2	b.1.1.2	6	34	2cgr.mmol	21012L	21013H	inter
b.1.1.2	b.1.1.2	6	34	2ck0.mmol	100854H	100856L	inter
b.1.1.2	b.1.1.2	6	34	2ckb_2.mmol	20809I2	20810M2	inter
b.1.1.2	b.1.1.2	6	34	2ckb_2.mmol	21553C2	21570D2	inter
b.1.1.2	b.1.1.2	6	34	2dbl.mmol	20918L	20919H	inter
b.1.1.2	b.1.1.2	6	34	2f19.mmol	20946L	20947H	inter
b.1.1.2	b.1.1.2	6	34	2f58.mmol	21346L	21347H	inter
b.1.1.2	b.1.1.2	6	34	2fbj.mmol	20954L	20955H	inter
b.1.1.2	b.1.1.2	6	34	2fgw.mmol	20956L	20957H	inter
b.1.1.2	b.1.1.2	6	34	2gfb_1.mmol	21046A1	21047B1	inter
b.1.1.2	b.1.1.2	6	34	2gfb_2.mmol	21048C2	21049D2	inter
b.1.1.2	b.1.1.2	6	34	2gfb_3.mmol	21050E3	21051F3	inter
b.1.1.2	b.1.1.2	6	34	2gfb_4.mmol	21052G4	21053H4	inter
b.1.1.2	b.1.1.2	6	34	2gfb_5.mmol	21054I5	21055J5	inter
b.1.1.2	b.1.1.2	6	34	2gfb_6.mmol	21056K6	21057L6	inter
b.1.1.2	b.1.1.2	6	34	2gfb_7.mmol	21058M7	21059N7	inter
b.1.1.2	b.1.1.2	6	34	2gfb_8.mmol	21060O8	21061P8	inter
b.1.1.2	b.1.1.2	6	34	2h1p.mmol	21206L	21207H	inter
b.1.1.2	b.1.1.2	6	34	2hmi_1.mmol	21274C1	21275D1	inter
b.1.1.2	b.1.1.2	6	34	2hmi_2.mmol	21274C2	21275D2	inter
b.1.1.2	b.1.1.2	6	34	2hmi_2.mmol	21274G2	21275I2	inter
b.1.1.2	b.1.1.2	6	34	2hrp_1.mmol	21194L1	21195H1	inter
b.1.1.2	b.1.1.2	6	34	2hrp_2.mmol	21196M2	21197N2	inter
b.1.1.2	b.1.1.2	6	34	2iad.mmol	21640B	21640C	inter
b.1.1.2	b.1.1.2	6	34	2iff.mmol	21030L	21031H	inter
b.1.1.2	b.1.1.2	6	34	2igf.mmol	20926L	20927H	inter
b.1.1.2	b.1.1.2	6	34	2jel.mmol	21034L	21035H	inter
b.1.1.2	b.1.1.2	6	34	2mcp.mmol	20960L	20961H	inter
b.1.1.2	b.1.1.2	6	34	2mha_1.mmol	20803A1	20804B1	inter
b.1.1.2	b.1.1.2	6	34	2mha_2.mmol	20805C2	20806D2	inter
b.1.1.2	b.1.1.2	6	34	2mpa.mmol	21348L	21349H	inter
b.1.1.2	b.1.1.2	6	34	2pcp_1.mmol	21362A1	21363B1	inter
b.1.1.2	b.1.1.2	6	34	2pcp_2.mmol	21364C2	21365D2	inter
b.1.1.2	b.1.1.2	6	34	2rcs.mmol	21118L	21119H	inter
b.1.1.2	b.1.1.2	6	34	2vaa.mmol	20785A	20786B	inter
b.1.1.2	b.1.1.2	6	34	2vab.mmol	20787A	20788B	inter
b.1.1.2	b.1.1.2	6	34	2vir.mmol	21010A	21011B	inter
b.1.1.2	b.1.1.2	6	34	2vis.mmol	21006A	21007B	inter
b.1.1.2	b.1.1.2	6	34	2vit.mmol	21008A	21009B	inter
b.1.1.2	b.1.1.2	6	34	32c2.mmol	21404A	21405B	inter
b.1.1.2	b.1.1.2	6	34	35c8.mmol	21288L	21289H	inter
b.1.1.2	b.1.1.2	6	34	3ck0.mmol	100866H	100868L	inter
b.1.1.2	b.1.1.2	6	34	3f58.mmol	21344L	21345H	inter
b.1.1.2	b.1.1.2	6	34	3fru.mmol	20657A	20658B	inter
b.1.1.2	b.1.1.2	6	34	3fru.mmol	20657I	20658G	inter
b.1.1.2	b.1.1.2	6	34	3fru.mmol	20659C	20660D	inter
b.1.1.2	b.1.1.2	6	34	3fru.mmol	20659J	20660H	inter
b.1.1.2	b.1.1.2	6	34	3fru.mmol	20661E	20662F	inter
b.1.1.2	b.1.1.2	6	34	3fru.mmol	20661K	20662L	inter
b.1.1.2	b.1.1.2	6	34	3hfm.mmol	21032L	21033H	inter
b.1.1.2	b.1.1.2	6	34	4fab.mmol	21000L	21001H	inter
b.1.1.2	b.1.1.2	6	34	6fab.mmol	21002L	21003H	inter
b.40.4.3	b.40.4.3	11	25	1jmc.mmol	25300A	25301A	intra
b.40.4.3	b.40.4.3	11	25	1sru_1.mmol	105971A1	105972B1	inter
b.40.4.3	b.40.4.3	11	25	1sru_2.mmol	105973C2	105974D2	inter
b.40.4.3	b.40.4.3	12	25	1iyj_1.mmol	76951B1	76952B1	intra
b.40.4.3	b.40.4.3	12	25	1iyj_2.mmol	76956D2	76957D2	intra
b.40.4.3	b.40.4.3	12	25	1miu.mmol	79156A	79157A	intra
b.40.4.3	b.40.4.3	12	25	1miu.mmol	79156C	79157C	intra
b.40.4.3	b.40.4.3	12	25	1mje.mmol	79196A	79197A	intra
b.40.4.3	b.40.4.3	12	25	1mje.mmol	79196D	79197D	intra
b.40.4.3	b.40.4.3	12	25	1sru_1.mmol	105971A1	105972B1	inter
b.40.4.3	b.40.4.3	12	25	1sru_2.mmol	105973C2	105974D2	inter
b.40.4.3	b.40.4.3	3	20	1iyj_1.mmol	76950B1	76951B1	intra
b.40.4.3	b.40.4.3	3	20	1iyj_2.mmol	76955D2	76956D2	intra
b.40.4.3	b.40.4.3	3	20	1miu.mmol	79155A	79156A	intra
b.40.4.3	b.40.4.3	3	20	1miu.mmol	79155C	79156C	intra
b.40.4.3	b.40.4.3	3	20	1mje.mmol	79195A	79196A	intra
b.40.4.3	b.40.4.3	3	20	1mje.mmol	79195D	79196D	intra
b.40.4.3	b.40.4.3	3	20	1sru_1.mmol	105971A1	105972B1	inter
b.40.4.3	b.40.4.3	3	20	1sru_2.mmol	105973C2	105974D2	inter
b.40.4.5	b.40.4.5	1	19	1smx.mmol	105772A	105773B	inter
b.40.4.5	b.40.4.5	1	19	1sn8.mmol	105807A	105808B	inter
b.40.4.5	b.40.4.5	1	19	1ueb_1.mmol	107783A1	107784A1	intra
b.40.4.5	b.40.4.5	1	19	1ueb_2.mmol	107786B2	107787B2	intra
b.42.2.1	b.42.2.1	1	6	1qxm_1.mmol	96534A1	96533A1	intra
b.42.2.1	b.42.2.1	1	6	1qxm_2.mmol	96536B2	96535B2	intra
b.42.2.1	b.42.2.1	1	6	1sr4.mmol	105948A	105950C	inter
b.42.2.1	b.42.2.1	3	4	1abr.mmol	25563B	25564B	intra
b.42.2.1	b.42.2.1	3	4	1ggp.mmol	83286B	83287B	intra
b.42.2.1	b.42.2.1	3	4	1hwm.mmol	25569B	25570B	intra
b.42.2.1	b.42.2.1	3	4	1hwn.mmol	25573B	25574B	intra
b.42.2.1	b.42.2.1	3	4	1hwn.mmol	25573D	25574D	intra
b.42.2.1	b.42.2.1	3	4	1hwo.mmol	25571B	25572B	intra
b.42.2.1	b.42.2.1	3	4	1hwo.mmol	25571D	25572D	intra
b.42.2.1	b.42.2.1	3	4	1hwp.mmol	25575B	25576B	intra
b.42.2.1	b.42.2.1	3	4	1hwp.mmol	25575D	25576D	intra
b.42.2.1	b.42.2.1	3	4	1m2t.mmol	84762B	84763B	intra
b.42.2.1	b.42.2.1	3	4	1onk.mmol	93360B	93361B	intra
b.42.2.1	b.42.2.1	3	4	1oql.mmol	87307B	87308B	intra
b.42.2.1	b.42.2.1	3	4	1pc8.mmol	104105B	104106B	intra
b.42.2.1	b.42.2.1	3	4	1pum.mmol	104315B	104316B	intra
b.42.2.1	b.42.2.1	3	4	1puu.mmol	104318B	104319B	intra
b.42.2.1	b.42.2.1	3	4	1sr4.mmol	105948A	105950C	inter
b.42.2.1	b.42.2.1	3	4	2aai.mmol	25561B	25562B	intra
b.42.2.1	b.42.2.1	4	7	1sr4.mmol	105948A	105950C	inter
b.42.2.1	b.42.2.1	4	7	1vcl_1.mmol	108499A1	108498A1	intra
b.42.2.1	b.42.2.1	4	7	1vcl_2.mmol	108502B2	108501B2	intra
c.1.2.1	c.23.16.1	4	5	1gpw_1.mmol	65460A1	65461B1	inter
c.1.2.1	c.23.16.1	4	5	1gpw_2.mmol	65462C2	65463D2	inter
c.1.2.1	c.23.16.1	4	5	1gpw_3.mmol	65464E3	65465F3	inter
c.1.2.1	c.23.16.1	4	5	1ka9.mmol	77307F	77308H	inter
c.1.2.1	c.23.16.1	4	5	1ox4_1.mmol	87497A1	87498A1	intra
c.1.2.1	c.23.16.1	4	5	1ox5_2.mmol	87503B2	87504B2	intra
c.2.1.3	c.2.1.3	16	16	1rm0.mmol	104990A	104992B	inter
c.2.1.3	c.2.1.3	16	16	1rm0.mmol	104990A	104992D	inter
c.2.1.3	c.2.1.3	16	16	1rm0.mmol	104990C	104992B	inter
c.2.1.3	c.2.1.3	16	16	1rm0.mmol	104990C	104992D	inter
c.2.1.3	c.2.1.3	16	16	1t1r.mmol	106263A	106264A	intra
c.2.1.3	c.2.1.3	16	16	1t1r.mmol	106267B	106268B	intra
c.2.1.3	c.2.1.3	16	16	1t1s.mmol	106271A	106272A	intra
c.2.1.3	c.2.1.3	16	16	1t1s.mmol	106275B	106276B	intra
c.2.1.3	c.2.1.3	16	16	1vko.mmol	108684A	108684B	inter
c.2.1.3	c.2.1.3	16	16	1vko.mmol	108684A	108684C	inter
c.2.1.3	c.2.1.3	16	16	1vko.mmol	108684B	108684D	inter
c.2.1.3	c.2.1.3	16	16	1vko.mmol	108684C	108684D	inter
c.37.1.10	c.37.1.10	15	15	1f48.water	32280	32281	intra
c.37.1.10	c.37.1.10	15	15	1ihu.mmol	62394A	62395A	intra
c.37.1.10	c.37.1.10	15	15	1okk.mmol	93260A	93262D	inter
c.37.1.10	c.37.1.10	15	15	1rj9.mmol	97554A	97556B	inter
c.37.1.10	c.37.1.10	15	15	1vcm.mmol	108505A	108505B	inter
c.37.1.10	c.37.1.10	15	15	1vcm.mmol	108505A	108505C	inter
c.37.1.10	c.37.1.10	15	15	1vcm.mmol	108505A	108505D	inter
c.37.1.10	c.37.1.10	15	15	1vcm.mmol	108505B	108505C	inter
c.37.1.10	c.37.1.10	15	15	1vcm.mmol	108505B	108505D	inter
c.37.1.10	c.37.1.10	15	15	1vcm.mmol	108505C	108505D	inter
c.37.1.10	c.37.1.10	15	15	1vcn.mmol	108507A	108507B	inter
c.37.1.10	c.37.1.10	15	15	1vcn.mmol	108507A	108507D	inter
c.37.1.10	c.37.1.10	15	15	1vcn.mmol	108507B	108507C	inter
c.37.1.10	c.37.1.10	15	15	1vcn.mmol	108507C	108507D	inter
c.37.1.10	c.37.1.10	15	15	1vco.mmol	108509A	108509B	inter
c.37.1.10	c.37.1.10	15	15	1vco.mmol	108509A	108509C	inter
c.37.1.10	c.37.1.10	15	15	1vco.mmol	108509A	108509D	inter
c.37.1.10	c.37.1.10	15	15	1vco.mmol	108509B	108509C	inter
c.37.1.10	c.37.1.10	15	15	1vco.mmol	108509B	108509D	inter
c.37.1.10	c.37.1.10	15	15	1vco.mmol	108509C	108509D	inter
c.37.1.20	c.37.1.20	28	47	1jr3.mmol	63252D	63250C	inter
c.37.1.20	c.37.1.20	28	47	1qvr_1.mmol	96433A1	96434A1	intra
c.37.1.20	c.37.1.20	28	47	1qvr_2.mmol	96436B2	96437B2	intra
c.37.1.20	c.37.1.20	28	47	1qvr_3.mmol	96439C3	96440C3	intra
c.37.1.20	c.37.1.20	28	47	1s9h_1.mmol	105382B1	105381A1	inter
c.37.1.20	c.37.1.20	28	47	1sxj.mmol	106082A	106084B	inter
c.37.1.20	c.37.1.20	28	47	1sxj.mmol	106084B	106086C	inter
c.37.1.20	c.37.1.20	28	47	1sxj.mmol	106086C	106088D	inter
c.37.1.20	c.37.1.20	28	47	1sxj.mmol	106088D	106090E	inter
c.95.1.2	c.95.1.2	1	1	1d6i.mmol	36001A	36002A	intra
c.95.1.2	c.95.1.2	1	1	1d6i.mmol	36003B	36004B	intra
c.95.1.2	c.95.1.2	1	1	1i89_1.mmol	66076A1	66077A1	intra
c.95.1.2	c.95.1.2	1	1	1i89_1.mmol	66076B1	66077B1	intra
c.95.1.2	c.95.1.2	1	1	1i89_2.mmol	66074A2	66075A2	intra
c.95.1.2	c.95.1.2	1	1	1i89_2.mmol	66074B2	66075B2	intra
c.95.1.2	c.95.1.2	1	1	1i8b_1.mmol	66080A1	66081A1	intra
c.95.1.2	c.95.1.2	1	1	1i8b_1.mmol	66080B1	66081B1	intra
c.95.1.2	c.95.1.2	1	1	1i8b_2.mmol	66078A2	66079A2	intra
c.95.1.2	c.95.1.2	1	1	1i8b_2.mmol	66078B2	66079B2	intra
c.95.1.2	c.95.1.2	1	1	1ted_1.mmol	106807A1	106808B1	inter
c.95.1.2	c.95.1.2	1	1	1ted_2.mmol	106809C2	106810D2	inter
c.95.1.2	c.95.1.2	1	1	1tee_1.mmol	106811A1	106812B1	inter
c.95.1.2	c.95.1.2	1	1	1tee_2.mmol	106813C2	106814D2	inter
c.95.1.2	c.95.1.2	1	1	1tvz.mmol	107367A	107368A	intra
